# Supplementary material for: In Vivo Anti-Inflammatory Effects and Related Mechanisms of Processed Egg Yolk, a Potential Anti-Inflammaging Dietary Supplement
Source: Nutrients. 2020 Sep 4;12(9):2699. doi: 10.3390/nu12092699 (PMC7551027; doi:10.3390/nu12092699)
Supplement: Supplementary file 1 [file nutrients-12-02699-s001.zip]

Archive with 3 entries (3 files):
- PEY paper2 with marked changes.docx
- Supplemental Dataset.xlsx
- SUPPLEMENTAL FIGURE 1.docx
