# Supplementary material for: In Vivo Anti-Inflammatory Effects and Related Mechanisms of Processed Egg Yolk, a Potential Anti-Inflammaging Dietary Supplement
Source: Nutrients. 2020 Sep 4;12(9):2699. doi: 10.3390/nu12092699 (PMC7551027; doi:10.3390/nu12092699)
Supplement: Supplementary file 1 [file nutrients-12-02699-s001.zip › Supplemental Dataset.xlsx]

## Sheet: differential metbl positiv ion
mass	rt	log FC	p raw	p (FDR Benjamini Hochberg)	FC abs	regulation (down regulated in non incubated or upregulated in non incubated)	Composite spectrum
164.044	0.271857	-13.0767	2.56406e-16	3.59096e-13	8639.12	down	(165.05214, 4272.414)(166.05241, 920.25006)(167.04239, 1209.065)
294.949	0.290438	-0.462253	0.000182688	0.0435636	1.37769	down	(295.95657, 3782.5193)(296.96362, 557.3756)(317.94122, 1476.724)
769.967	0.3115	-0.453355	1.52418e-05	0.00509759	1.36922	down	(1557.9756, 349.45)(770.9733, 11142.547)(771.97687, 2673.5603)(772.9795, 1611.148)
433.749	0.792	-12.0846	2.62448e-14	2.0279e-11	4343.26	down	(434.7555, 612.165)(472.71286, 890.66675)
942.549	0.814833	-12.4226	5.46088e-15	4.53213e-12	5490.15	down	(943.55475, 1985.0233)(944.5568, 412.68198)(945.5604, 294.67)(925.5453, 236.8)(965.5384, 343.15198)
791.657	0.817167	-13.5878	2.01157e-16	3.00502e-13	12311.9	down	(792.6648, 5093.3003)(793.66766, 414.275)(794.6695, 508.835)(814.6448, 454.56998)
448.14	0.830375	-13.1673	2.03299e-14	1.62697e-11	9199.28	down	(449.14685, 1716.8363)(450.14908, 395.5675)
143.073	1.51336	-12.2855	0.000209145	0.0472818	4992.25	down	(144.08064, 4331.098)(145.0856, 622.9527)(146.0765, 592.74)
168.085	1.51371	-11.5767	0.000220834	0.0488362	3054.44	down	(169.09164, 2509.0984)(170.09407, 486.97714)
455.214	1.972	-12.5181	3.22214e-17	8.02242e-14	5865.92	down	(456.21884, 1241.9833)(457.22934, 352.22668)(458.21838, 303.74)
824.834	2.0051	-12.8713	6.32672e-14	4.29603e-11	7492.72	down	(825.8411, 1228.0681)(826.84406, 531.173)
516.574	2.16167	-13.8403	8.1239e-16	9.07206e-13	14667.4	down	(517.58124, 5125.8965)(518.5861, 348.235)
743.811	2.1755	-12.1574	4.35379e-14	3.14709e-11	4568.32	down	(744.81635, 986.3384)(745.8123, 492.23166)
585.768	2.39367	-11.9876	1.88684e-15	1.76168e-12	4060.94	down	(586.7718, 1227.33)(587.7724, 409.21667)(588.7679, 216.17)
499.575	2.92767	-16.2765	8.98596e-19	5.03394e-15	79381.3	down	(1000.15515, 789.64996)(1001.1624, 389.92667)(500.58154, 13232.135)(501.58008, 438.94)(517.605, 311.2)
749.109	2.9274	-13.252	3.4272e-15	3.07187e-12	9755.65	down	(750.1138, 1212.708)(751.1158, 562.33405)(788.0708, 388.885)
499.408	2.92873	-13.4776	0.000118595	0.0320523	11406.4	down	(999.8221, 619.8041)(1000.8219, 688.89)(500.4166, 7267.1333)(501.41495, 742.3418)(502.4311, 363.67)
457.736	2.96481	-12.5863	0.00012751	0.0336147	6149.67	down	(916.4729, 491.33002)(917.4724, 325.83)(458.7443, 2707.0334)(459.74847, 697.04315)(496.69675, 451.93)
511.247	3.0082	-13.0117	0.000147283	0.0366701	8258.68	down	(1023.4977, 325.93)(1024.4933, 325.15)(512.2556, 3773.597)(513.2496, 577.6722)(514.2477, 428.38)
511.416	3.0079	-11.9449	0.000118723	0.0320523	3942.46	down	(1023.83844, 391.3125)(1024.8389, 266.81)(512.4225, 5968.1963)(513.42633, 363.20856)(529.444, 257.23)
613.497	3.01027	-1.59903	0.000179282	0.0435636	3.02939	down	(614.50464, 2126.331)(615.50635, 551.69916)
729.981	3.14281	-1.46498	0.000230667	0.0496998	2.76061	down	(730.98706, 4784.709)(731.9888, 1733.9419)
781.968	3.22444	-0.261253	0.000167511	0.0412483	1.19852	down	(782.9743, 1998.8131)(783.9709, 856.01245)(784.9678, 630.0725)
475.231	3.85231	-13.2234	4.01447e-16	4.73454e-13	9563.85	down	(476.2386, 10759.6)(477.2416, 3120.762)(478.24173, 783.16327)
806.629	3.92625	-12.3958	0.00011447	0.0316671	5388.93	down	(807.633, 992.00134)(808.6328, 617.51)
645.3	3.92573	-10.5071	0.000140557	0.0356234	1455.3	down	(646.3062, 2205.4553)(647.30634, 713.86273)(648.3034, 308.085)
687.666	4.83391	-0.50742	0.000105276	0.0302439	1.42151	down	(688.6732, 990.98444)(689.6745, 499.6709)(690.6784, 311.91)
679.714	5.19163	-12.8684	1.18006e-11	7.5551e-09	7477.93	down	(680.7217, 2664.9712)(681.72205, 1466.9601)(682.71857, 468.48203)
935.148	5.73637	-1.5451	2.13486e-05	0.00703498	2.91825	down	(936.1591, 929.12244)(937.1627, 723.9912)
340.143	7.53488	-0.238352	4.01518e-05	0.0123249	1.17964	down	(341.1499, 7958.765)(342.15683, 1971.2614)(363.1317, 543.0)
294.186	8.11175	-12.2506	0.000222904	0.0488362	4873.17	down	(295.19247, 6606.794)(296.19745, 1489.0833)
453.285	9.79909	-0.825541	8.23357e-05	0.0246527	1.7722	down	(454.29218, 3300.6226)(455.30252, 919.10455)(456.30347, 410.346)(476.2759, 507.97)
477.284	10.4959	-14.608	6.23003e-17	1.26911e-13	24971	down	(478.28983, 11846.525)(479.29086, 3376.5269)(480.2814, 1137.391)(500.2692, 1185.5763)(501.2578, 335.36)
525.284	10.5319	-0.904752	3.92668e-05	0.0122207	1.87222	down	(526.2914, 9738.842)(527.289, 3283.5962)(528.284, 945.1292)(548.2689, 1543.65)
543.331	10.5609	-1.12103	1.18579e-06	0.000521003	2.17503	down	(1109.6508, 508.84)(544.33746, 3711.4314)(545.33105, 1435.8815)
519.331	10.563	-0.77369	0.000137059	0.0353014	1.70964	down	(520.3387, 11744.824)(521.34033, 3772.4363)(522.3351, 1288.136)
543.332	10.7087	-14.6602	7.86886e-20	5.87751e-16	25891.3	down	(544.33856, 11611.157)(545.3395, 3930.3438)(546.33246, 1627.43)
567.331	10.7248	-0.689507	0.000208018	0.0472818	1.61273	down	(568.3379, 11420.759)(569.3379, 4046.9375)(570.32806, 1337.0863)(590.3168, 997.13)
519.332	10.727	-12.075	1.64995e-18	7.39443e-15	4314.43	down	(520.3396, 66831.79)(521.3423, 18907.246)(522.3448, 3454.9817)(523.3346, 633.905)(542.31866, 3580.0942)(543.30774, 1358.8225)
527.298	10.8564	-2.77279	1.09682e-08	6.30194e-06	6.8343	down	(1055.5928, 385.08)(1056.6112, 344.31)(1072.6298, 530.01)(528.3065, 3796.9785)(529.30347, 1370.3838)(530.3021, 626.4175)
665.244	10.9799	-12.5754	1.0699e-16	1.88372e-13	6103.26	down	(1331.5013, 434.39)(1348.5155, 322.24)(1353.4666, 394.68)(1354.4598, 439.05)(666.2515, 2145.4211)(667.2507, 920.8907)(668.2524, 998.52637)(669.2529, 716.36)(670.2665, 362.2)(704.2095, 620.7483)(705.2217, 377.81998)(706.204, 724.565)(707.21, 293.98)(683.27844, 335.28998)
800.544	11.9269	-2.67194	3.65283e-06	0.00141125	6.37284	down	(801.54846, 856.88745)(802.554, 570.4338)(803.54706, 351.52)
530.401	12.2704	-2.64856	2.42199e-09	1.46681e-06	6.27042	down	(531.40796, 116450.0)(532.4108, 38167.227)(533.4056, 11097.826)(534.40485, 3214.761)(535.4043, 1270.25)(569.3625, 678.7833)(553.3887, 9753.191)(554.3914, 3565.973)(555.39075, 1689.5629)(556.3963, 512.19666)
689.5	12.3941	-12.1891	8.31282e-05	0.0246527	4669.51	down	(690.50354, 1407.0176)(691.50476, 571.3975)(692.5054, 406.39)(712.4854, 337.155)
715.515	12.4781	-0.31646	0.000111892	0.0316671	1.24527	down	(716.5213, 18369.707)(717.52435, 7950.2866)(718.53217, 4352.151)(719.5283, 1614.2899)(754.47864, 736.08496)(755.4676, 423.76)(756.4769, 362.48)(738.5012, 4019.1562)(739.5041, 1814.1012)
727.575	12.5462	-0.440524	0.000186656	0.0440272	1.3571	down	(728.5833, 3619.8254)(729.58356, 1780.1987)(730.5677, 583.7488)(766.53644, 12427.109)(767.53937, 6074.469)(768.55133, 7777.3384)(769.5547, 3222.4)
787.513	12.5575	-15.2473	8.43336e-18	2.36627e-14	38896.3	down	(788.5193, 2446.1272)(789.5211, 1328.4401)(790.5277, 889.0142)(810.5038, 718.1325)(811.50006, 291.28)
592.432	12.5957	-2.11972	3.86663e-06	0.00146853	4.34609	down	(593.44244, 2853.0413)(594.4524, 1054.2338)(595.4509, 352.91666)(631.3987, 400.22998)
680.988	12.6121	-14.0613	1.09284e-16	1.88372e-13	17095.5	down	(681.996, 1492.1508)(682.9928, 398.8106)(683.97797, 532.19336)
724.536	12.6121	-2.59908	3.50832e-05	0.0112306	6.059	down	(725.5426, 3710.285)(726.5474, 2090.6875)(727.55396, 674.686)
717.53	12.6374	-2.23242	1.50034e-07	7.30862e-05	4.69921	down	(718.53735, 46912.742)(719.5403, 19994.492)(720.5395, 5129.585)(721.5386, 1720.0665)(756.4965, 1327.5425)(757.4838, 811.1333)(740.5191, 8303.266)(741.51843, 4540.019)(742.5259, 1738.3441)(743.5305, 905.39)
626.526	12.6778	-2.01201	5.01913e-06	0.00187448	4.03343	down	(627.5311, 3387.261)(628.53, 1591.274)(629.5259, 579.07)
514.405	12.696	-12.3191	0.000113904	0.0316671	5109.84	down	(1051.7971, 599.64)(1052.8059, 341.98)(515.4137, 221844.58)(516.41626, 71425.52)(517.4146, 21948.352)(518.41223, 5228.0513)(519.4118, 1529.34)(532.4384, 288794.03)(533.441, 92641.32)(534.44006, 27206.309)(535.4402, 6190.5234)(536.4442, 1823.7537)(537.3949, 43447.555)(538.3971, 15129.277)(539.3943, 5015.499)(540.39716, 1752.8134)
559.462	12.6963	-3.0989	2.98285e-08	1.63024e-05	8.56765	down	(560.46985, 15606.553)(561.4727, 5938.868)(562.4693, 1951.224)(563.46173, 701.91504)(598.4256, 358.65002)
743.546	12.7199	-14.8249	8.44796e-18	2.36627e-14	29023.1	down	(744.5534, 32946.508)(745.55615, 14957.209)(746.5628, 5873.613)(747.5666, 3019.304)(748.55743, 691.03)(782.5112, 1031.51)(783.4895, 575.67)(766.53424, 6404.048)(767.53656, 3185.599)
727.546	12.768	-2.45343	2.21421e-06	0.000886002	5.47715	down	(728.5576, 2444.221)(729.5605, 1413.3365)(730.56537, 2783.0276)(731.56055, 1045.375)(732.5445, 1070.24)
793.561	12.77	-1.42815	3.86839e-05	0.0122089	2.69102	down	(794.5653, 6601.2046)(795.5645, 3408.7297)(796.56366, 1758.0255)(816.5515, 2270.9863)(817.54956, 1278.68)(818.5466, 554.902)
769.558	12.7889	-12.2042	0.000211004	0.0472818	4718.67	down	(770.56586, 4191.996)(771.5649, 2060.7961)(772.5612, 959.88007)(808.5221, 705.31)
635.548	12.8366	-12.3319	0.000129951	0.0338599	5155.47	down	(636.55524, 18854.512)(637.5565, 8497.584)(638.56805, 6276.89)(639.57, 1998.2767)(653.582, 261.83)
745.561	12.8634	-2.23681	9.50368e-06	0.00349112	4.71355	down	(746.5687, 32220.05)(747.5714, 14562.331)(748.57007, 3923.3218)(749.5652, 1242.3356)(784.52454, 1727.5701)(768.55145, 7205.6426)(769.554, 3436.3376)(770.55304, 839.695)
604.532	12.8628	-14.3085	5.17936e-15	4.46381e-12	20290.1	down	(605.54047, 3070.4968)(606.53796, 1567.8256)(622.5653, 553.14)
729.558	12.8497	-13.2156	2.84964e-14	2.12849e-11	9512.5	down	(730.5642, 3257.284)(731.5654, 1761.9899)(752.5497, 1043.1224)(753.5531, 625.45996)
602.526	12.9446	-1.94239	9.94974e-06	0.00353895	3.84341	down	(603.5338, 16106.211)(604.53864, 6970.9624)(605.5435, 2258.8682)(606.5404, 818.525)
665.595	12.978	-14.6224	2.27764e-12	1.5011e-09	25221.6	down	(666.5994, 2375.9766)(667.59216, 1249.8374)(668.59906, 659.26337)(688.5778, 593.85004)
681.57	12.9689	-1.39668	0.000141489	0.0356234	2.63295	down	(682.5774, 1619.3)(683.5778, 882.7887)(684.56525, 602.59)
637.564	12.9724	-2.9429	1.23499e-06	0.000532187	7.68958	down	(638.5714, 34018.082)(639.5741, 14549.353)(640.57874, 4658.3027)(641.5889, 1092.13)
906.428	13.0036	-15.4317	3.33501e-05	0.0108305	44199.7	down	(907.4366, 2963.9736)(908.43854, 1582.3885)(909.4354, 2403.12)(910.4368, 1324.8733)(911.4339, 515.6)(889.4237, 585.61)
647.62	13.0733	-1.56719	1.26283e-05	0.00435346	2.96328	down	(648.6265, 8422.564)(649.6286, 4100.367)(650.63257, 1581.1506)(651.63336, 738.88257)(630.61707, 6859.4536)(631.6171, 3164.2195)(632.6186, 1239.3184)(633.6319, 368.21002)(670.6075, 2108.2527)(671.6048, 1074.9491)(672.61066, 584.055)
757.564	13.1059	-13.0273	0.000197958	0.0457304	8348.42	down	(1554.0863, 249.38)(1555.0868, 261.24)(758.5701, 208268.08)(759.5729, 95557.125)(760.5757, 17413.822)(761.5796, 1132.99)(780.5508, 19715.99)(781.5541, 9423.512)(782.56757, 22497.771)
807.577	13.1044	-3.0779	3.30247e-07	0.00015417	8.44387	down	(808.5826, 21467.234)(809.58636, 11023.355)(810.5781, 2539.3933)(830.5607, 3729.53)
604.551	13.1118	-13.2108	5.23066e-14	3.66277e-11	9480.72	down	(605.5548, 4850.791)(606.55383, 2284.848)(607.5533, 1089.2614)
639.578	13.154	-2.17402	9.73967e-06	0.0035201	4.5128	down	(640.5853, 7768.841)(641.5778, 3749.6975)(642.5699, 1643.5518)(678.5358, 343.44)
809.593	13.2404	-16.402	1.43792e-15	1.46459e-12	86594.1	down	(810.6, 35860.383)(811.60425, 17988.957)(812.60297, 5415.118)(813.60175, 1347.8583)(832.5787, 5740.4277)(833.5817, 2767.1401)(834.5923, 9883.081)(835.59247, 5051.396)(836.58655, 2871.19)
406.747	13.2319	-0.412064	7.12431e-07	0.000319283	1.33059	down	(407.7565, 1155.2986)(408.75858, 387.51)(424.7796, 635.9125)(425.78143, 254.07)
649.635	13.2492	-0.236136	3.12259e-06	0.00122756	1.17783	down	(650.6416, 3898.8823)(651.64014, 2139.6677)(652.639, 1110.1576)(653.6494, 242.44)(632.6311, 4630.4316)(633.63184, 2459.5056)
835.607	13.3372	-0.445957	1.5136e-05	0.00509759	1.36222	down	(836.611, 8827.561)(837.6139, 4876.121)(838.5966, 2620.7173)
721.513	13.3985	-0.351491	0.000224479	0.0488362	1.27588	down	(722.52167, 15226.583)(723.52576, 6902.9946)(724.5161, 4598.503)(725.52655, 1465.4825)(726.5453, 560.01)
707.505	13.3986	-2.7614	1.6024e-06	0.000652848	6.78053	down	(708.5117, 63548.68)(709.51483, 29840.82)(710.51825, 7718.528)(711.52234, 1659.7856)(712.53937, 394.7233)
749.55	13.3993	-14.0805	2.84923e-18	1.06409e-14	17324	down	(750.557, 18845.73)(751.55835, 10007.314)
735.535	13.3992	-13.5137	7.37878e-21	8.26718e-17	11695.5	down	(736.54193, 11030.802)(737.54407, 5941.857)(738.54486, 1993.6882)(739.54285, 574.7069)
787.609	13.5162	-2.75782	4.96802e-08	2.53008e-05	6.76373	down	(788.6159, 66408.69)(789.61884, 31821.88)(790.6188, 9406.9795)(791.6139, 3631.5242)(826.57306, 975.9033)(827.57635, 580.58)(828.55005, 3121.5352)(829.5513, 1631.89)(810.6002, 12250.59)(811.6109, 9842.78)
819.729	13.7581	-2.50181	3.38298e-07	0.000154706	5.66396	down	(820.72723, 3776.8489)(821.7213, 2372.961)(822.7257, 2016.8301)
859.756	13.8307	-2.78146	1.98219e-08	1.11043e-05	6.87547	down	(860.761, 1403.1967)(861.7629, 817.6767)(862.7753, 717.8467)
847.763	13.8826	-3.20086	5.06888e-09	2.98904e-06	9.19507	down	(848.7691, 18472.62)(849.7708, 11047.243)(850.7779, 4776.042)(851.7743, 1410.5358)(852.7798, 561.29)
899.794	13.8956	-2.16401	1.80828e-07	8.62127e-05	4.48158	down	(900.7997, 11861.199)(901.8022, 7570.5635)(902.81274, 7549.847)(903.8186, 2484.43)(904.82007, 1881.58)
873.779	13.9009	-2.49792	5.40875e-08	2.69332e-05	5.6487	down	(874.786, 71483.016)(875.78894, 42632.086)(876.7971, 23523.424)(877.8005, 8701.414)(912.7464, 600.2)
878.745	13.9034	-2.77359	2.0573e-10	1.28055e-07	6.83805	down	(879.7458, 10930.001)(880.7439, 6629.988)(881.75116, 3795.5608)(882.752, 2555.52)(883.763, 731.15)
901.809	14.0159	-1.898	0.000191329	0.0446593	3.72696	down	(902.8158, 11466.066)(903.81824, 7480.13)(904.82764, 6286.46)(905.8275, 1596.54)(906.8294, 733.745)
875.797	14.0266	-2.54772	3.50631e-08	1.8707e-05	5.84711	down	(876.8018, 86264.65)(877.8045, 52001.254)(878.8079, 15761.703)(879.8021, 5259.594)(880.79486, 1227.735)
880.749	14.0267	-13.0124	1.73329e-15	1.68867e-12	8262.75	down	(881.75665, 14035.799)(882.75824, 8405.309)(883.76013, 2700.5273)(884.7521, 1223.555)(863.7402, 306.79)
576.512	14.0168	-13.7889	3.83766e-16	4.73454e-13	14154.2	down	(577.5198, 2569.927)(578.527, 1183.8485)(579.53174, 1013.1625)
849.777	14.0568	-2.82916	4.44177e-08	2.31468e-05	7.10662	down	(850.7842, 14655.567)(851.78644, 8492.115)(852.7894, 2768.728)(853.77576, 1216.3188)
823.758	14.0956	-13.137	8.36132e-05	0.0246527	9007.88	down	(824.7642, 2009.1968)(825.7625, 1154.6011)(826.754, 902.45)
908.777	14.216	-12.2204	0.000182746	0.0435636	4772.24	down	(909.7847, 1931.0157)(910.78156, 1393.137)(911.7862, 605.4014)
877.809	14.2559	2.26219	1.04954e-05	0.00367472	4.79719	up	(878.8152, 12672.109)(879.81494, 8577.105)(880.81146, 3219.333)
882.763	14.255	1.15073	1.28855e-06	0.000535372	2.22026	up	(883.7696, 3742.7307)(884.77124, 2563.9924)(885.7744, 952.28796)
896.741	15.2597	1.19249	1.29017e-06	0.000535372	2.28546	up	(897.744, 1347.7078)(898.7497, 815.3455)(899.7475, 604.7033)(900.7629, 369.06)
159.124	0.429667	12.4213	0.000103445	0.0301039	5485.06	up	(160.13092, 5273.9336)(161.13327, 698.2372)(182.11055, 991.7)
162.054	0.599714	12.5499	0.000125483	0.0334741	5996.46	up	(163.06155, 7988.4385)(164.06294, 847.24426)(165.0553, 6932.37)
72.0215	1.32817	13.2218	2.87447e-16	3.78889e-13	9553.32	up	(73.029236, 706.0999)(90.055084, 1464.0184)
224.097	4.87022	14.4887	8.50202e-16	9.07206e-13	22990.2	up	(225.10474, 3252.9722)(226.1098, 667.86444)(247.0877, 458.03)
656.225	10.7274	13.5176	5.34476e-17	1.19765e-13	11727.8	up	(1351.4187, 361.37)(1352.4519, 321.45)(657.2327, 1131.6729)(658.2393, 497.3157)(659.2379, 510.34253)(674.251, 280.15)
569.27	10.9816	14.5487	1.354e-16	2.16718e-13	23966.3	up	(570.27765, 2275.23)(571.2732, 815.7356)(572.2627, 905.2312)(573.2509, 296.57)(552.26794, 640.38)(592.2607, 849.38)(593.2768, 393.89)
809.69	13.4513	16.3423	5.72983e-21	8.26718e-17	83087.9	up	(810.6927, 14750.429)(811.69696, 7146.6626)(812.68335, 2490.0483)(813.6696, 573.12665)

## Sheet: differential metbl negat ion
Mass	Retention Time	Log FC	p	p (Corr)	FC (abs)	Regulation (down is downregulated in non incubated, up is upregulated in non incubated)	CompositeSpectrum
340.141	7.53078	-10.9993	0.000561482	0.0462208	2047.02	down	(339.13397, 1219.8156)(340.13702, 334.56775)
555.352	10.1856	-13.373	1.4319e-13	4.60276e-11	10608.9	down	(554.34344, 1226.2212)(555.34424, 452.3175)
390.296	11.3004	-0.920428	9.45496e-05	0.0136766	1.89268	down	(389.28937, 1610.8356)(390.28906, 491.99564)(391.2875, 212.24)
304.24	11.4624	-1.84845	4.06339e-06	0.000979616	3.60114	down	(303.2323, 6333.772)(304.23547, 1519.5521)(305.23367, 378.881)
410.263	11.4638	-10.3238	0.000543695	0.0462208	1281.67	down	(409.25717, 931.6019)(410.2582, 368.796)(411.24878, 254.66333)
362.264	11.6799	-0.822005	0.000179424	0.0216281	1.76786	down	(397.2326, 245.815)(361.25714, 2748.1895)(362.2604, 597.85565)(363.2509, 225.51)
306.254	11.693	-10.6994	0.000543332	0.0462208	1662.8	down	(305.24615, 926.59)(306.2479, 344.164)
330.256	11.738	-13.1253	6.14117e-15	3.71825e-12	8935.29	down	(329.24814, 1354.5033)(330.25095, 372.47552)
390.296	12.1766	-0.47577	6.58609e-05	0.011208	1.39066	down	(389.2885, 3870.7712)(390.29132, 868.6956)(391.294, 245.84)
715.513	12.4817	-2.53471	7.81832e-06	0.0016156	5.79458	down	(714.5061, 3629.1616)(715.5092, 1616.5526)(716.51825, 1220.2828)(717.5225, 711.04)
765.529	12.5517	-12.2924	7.95795e-05	0.0127902	5016.24	down	(764.52045, 2686.523)(765.5224, 1390.959)(766.535, 1942.7524)(767.5363, 1131.94)
762.585	12.6109	-11.7395	0.000546228	0.0462208	3419.3	down	(761.5789, 1930.4655)(762.57294, 987.45337)(763.5703, 408.42334)
717.529	12.6411	-2.01317	6.17514e-06	0.00137421	4.0367	down	(716.52185, 9051.592)(717.5248, 3870.2102)(718.52545, 997.04175)(719.52356, 468.208)
799.528	12.6394	-12.309	1.04755e-14	5.05094e-12	5074.36	down	(798.5191, 977.33887)(799.5232, 550.44556)(800.5062, 358.5625)
767.544	12.6838	-2.28018	2.4046e-06	0.000632409	4.85739	down	(766.5367, 10908.337)(767.5397, 5171.6597)(768.54126, 1485.726)(769.5452, 524.5)
849.544	12.6818	-10.8663	0.000165503	0.0208174	1866.7	down	(848.5352, 1059.9237)(849.53357, 595.86914)(850.5243, 345.98575)
743.544	12.724	-2.04481	1.21333e-05	0.00234011	4.1262	down	(742.5366, 6712.311)(743.5392, 3062.897)(744.54694, 1323.4882)(745.551, 626.9567)(746.5416, 250.02)
793.559	12.776	-13.4358	5.42488e-16	7.8471e-13	11080.7	down	(792.5518, 2116.953)(793.554, 1129.925)(794.55536, 320.0186)
769.553	12.7917	-12.4854	1.02108e-15	9.84657e-13	5734.37	down	(768.54706, 1061.3944)(769.5538, 551.2712)(770.5537, 288.24167)
803.515	12.8636	-9.97212	0.000559169	0.0462208	1004.4	down	(802.50446, 1050.7557)(803.5068, 516.91)(804.5041, 637.454)(805.4911, 332.34)
745.56	12.8659	-1.36059	9.17789e-05	0.0136766	2.56791	down	(744.5526, 8037.9775)(745.55505, 3634.9907)(746.55585, 1030.1631)(747.5565, 353.635)
779.577	12.898	-9.594	0.000575164	0.0462208	772.826	down	(814.5491, 555.15)(815.551, 232.44)(778.5681, 625.6583)(779.571, 362.28665)
656.514	12.966	-12.5455	6.42629e-15	3.71825e-12	5978.31	down	(655.50415, 927.7262)(656.52094, 481.90997)(657.5086, 464.21625)(658.5217, 290.445)
841.576	13.0101	-13.7855	1.38739e-13	4.60276e-11	14120.2	down	(840.5664, 1459.3345)(841.56757, 874.4366)
899.581	13.088	-13.6392	3.44773e-17	9.97428e-14	12758.9	down	(898.5744, 1421.2263)(899.5776, 618.9862)(900.5543, 386.91498)
867.595	13.1007	-10.8288	0.000556517	0.0462208	1818.82	down	(866.58734, 920.62854)(867.5882, 584.8143)(868.59, 353.12)
671.595	13.1704	-10.1376	0.000559082	0.0462208	1126.45	down	(670.5885, 1169.6671)(671.5893, 564.4357)(672.5894, 552.49)
869.61	13.2255	-13.6699	3.01848e-14	1.2475e-11	13033.1	down	(868.60205, 1359.6531)(869.60596, 739.867)(870.5824, 403.65997)
819.597	13.2576	-2.08631	3.30432e-05	0.00597462	4.2466	down	(818.589, 9344.911)(819.5918, 4674.291)(820.58527, 1560.1085)(821.5748, 183.74)
821.579	13.3368	-12.0908	0.000545611	0.0462208	4361.98	down	(820.5724, 1684.51)(821.57025, 763.15)(822.5619, 610.09375)
791.545	13.2898	1.70655	0.000134491	0.0185277	3.2638	up	(790.53784, 1930.3394)(791.5401, 1032.1261)(792.54065, 819.9486)(793.5458, 164.44)
841.553	13.5228	12.3803	0.000390653	0.0438988	5331.49	up	(840.54834, 1619.44)(841.5528, 857.95)(842.55096, 902.69147)(843.5573, 389.61667)
525.282	10.5011	12.1818	0.000144951	0.019061	4645.97	up	(524.2724, 3175.6858)(525.2661, 1063.7528)(526.2812, 275.2)
414.18	3.58311	11.1019	0.000394528	0.0438988	2197.91	up	(827.3525, 443.43668)(828.3548, 307.83002)(413.1723, 724.94324)
525.283	10.4628	11.9316	0.000542973	0.0462208	3906.3	up	(524.2751, 3511.0059)(525.2696, 1179.934)
821.481	13.094	12.8103	2.78394e-13	8.05393e-11	7182.79	up	(820.476, 778.875)(821.47784, 412.18665)(822.47406, 427.81168)(823.4602, 263.45)

## Sheet: differential lip positv ion
Mass	Retention Time	Log FC	p	p (Corr)	FC (abs)	Regulation (down regulated in non incubated or up regulated in non incubated	CompositeSpectrum
422.267	0.6184	-0.418016	9.33352e-05	0.00572867	1.33609	down	(423.27094, 9274.056)(424.27023, 1205.26)
489.291	8.1129	-13.8305	1.41319e-13	3.27677e-11	14567.4	down	(490.29572, 1841.9031)(491.2985, 674.84503)(492.2968, 291.432)
595.344	12.9862	-12.4759	4.81768e-12	7.93713e-10	5696.83	down	(596.35223, 1015.1489)(597.3493, 406.085)(598.3401, 228.81)
569.347	12.9958	-2.83933	1.68484e-06	0.000166109	7.15688	down	(570.3551, 15747.035)(571.35785, 5375.73)(572.35394, 1458.7623)
571.362	14.038	-15.0225	2.51787e-13	5.43556e-11	33283	down	(572.3695, 4275.793)(573.36383, 1664.525)(574.3479, 640.55)
529.31	14.2037	-12.9396	1.37592e-12	2.4968e-10	7856.08	down	(530.31665, 924.548)(531.32056, 409.07)(532.3233, 250.45332)
321.267	14.4129	-1.87064	1.23574e-05	0.000961095	3.65696	down	(322.27402, 37382.453)(323.27695, 8278.251)(324.27902, 1196.8234)(325.2843, 263.33)
297.267	14.5053	-1.57574	5.04437e-05	0.00335961	2.98088	down	(298.2738, 16496.133)(299.2765, 3469.4834)(300.27045, 793.6354)
321.266	14.7178	-12.7584	1.61773e-11	2.44043e-09	6928.74	down	(322.2736, 950.45123)(323.2691, 329.32373)
323.282	16.036	-2.41899	3.7862e-06	0.000343529	5.34798	down	(324.2892, 4148.8823)(325.28967, 1125.6421)(326.28027, 373.35403)
347.282	16.1568	-2.28784	8.56489e-06	0.000700922	4.88324	down	(348.28806, 34826.883)(349.29092, 8510.968)(350.29254, 1423.8607)(351.2902, 390.752)
599.396	17.1235	-12.9455	1.6136e-12	2.88627e-10	7888.34	down	(600.4015, 1043.051)(601.4044, 425.504)
382.324	27.8121	-1.60132	4.72505e-06	0.000416637	3.03421	down	(383.33078, 22296.82)(384.33377, 6709.1655)(385.33707, 1601.3561)(386.32904, 495.44)
399.35	28.0492	-15.8172	1.0098e-15	6.55804e-13	57738.3	down	(400.3567, 3827.1316)(401.35556, 1395.1733)
477.338	30.6444	-13.9656	1.75351e-16	1.82964e-13	15997.6	down	(478.34576, 1043.6887)(479.34705, 409.39874)(480.355, 314.23)
108.093	34.0866	-15.8869	7.34439e-15	3.0653e-12	60592.8	down	(217.19244, 1335.295)(218.1955, 315.89835)(109.100334, 881.2475)(110.0999, 225.56)(111.1022, 652.57)
751.515	37.5826	-1.46425	0.000429642	0.0223218	2.75921	down	(752.5224, 16402.725)(753.5251, 7761.1553)(754.5352, 6629.5757)(755.5399, 2632.3433)(756.5424, 830.931)(757.5408, 236.86)
727.516	37.6802	-0.848529	0.00025249	0.0139886	1.80066	down	(728.5242, 2374.27)(729.52655, 1112.1687)
715.555	38.564	-12.6283	1.92342e-13	4.22511e-11	6331.54	down	(716.56195, 577.55835)(717.5667, 306.23166)
430.38	39.2147	-0.733138	6.42376e-06	0.000536212	1.66225	down	(431.38766, 19667.475)(432.39084, 5959.0386)(433.38965, 1157.4379)(434.3929, 307.38)
753.53	39.7258	-1.46181	4.01892e-06	0.000362021	2.75454	down	(754.5378, 18534.957)(755.54095, 8572.095)(756.5397, 3168.34)
1482.11	40.0658	-13.696	4.44213e-12	7.5162e-10	13270.8	down	(1483.1194, 742.6067)(1484.1268, 703.95776)(1485.1287, 416.9078)(1486.1152, 267.48)
801.535	40.2715	-14.5037	2.10536e-18	8.78708e-15	23229.6	down	(802.5404, 1226.8876)(803.5421, 705.55383)
737.503	40.5308	-13.2318	4.81438e-14	1.33957e-11	9620.1	down	(738.5069, 664.83997)(739.5098, 360.49298)(740.4971, 395.1)
729.531	40.6674	-0.987464	4.12908e-05	0.00287224	1.9827	down	(730.5383, 2595.2437)(731.54016, 1326.6893)(732.5398, 514.68)
795.54	40.8517	-14.0606	7.24039e-14	1.85014e-11	17086.4	down	(796.54724, 965.3022)(797.5495, 539.30334)(798.55005, 292.345)
713.499	41.5202	-13.0377	1.68692e-14	5.86719e-12	8408.87	down	(714.50653, 607.3612)(715.51013, 320.50375)
1537.11	41.9482	-14.0495	1.20855e-11	1.89153e-09	16956	down	(1538.1161, 903.9989)(1539.1174, 892.1856)(1540.114, 523.98553)(1541.1167, 301.69598)
805.562	41.9768	-1.39186	6.10735e-05	0.00394176	2.62416	down	(806.56995, 44295.582)(807.5729, 22448.82)(808.575, 6416.722)(809.5765, 1679.1515)(810.5813, 572.5436)
489.411	42.089	-14.4761	4.7377e-19	2.96604e-15	22789.1	down	(490.41772, 1327.068)(491.41766, 553.90906)
767.545	42.2127	-0.998035	3.06281e-05	0.00217894	1.99728	down	(768.55304, 2946.2236)(769.5562, 1529.2379)(770.559, 370.19427)(790.5287, 246.42)
739.511	42.331	-0.659729	1.17837e-05	0.000933824	1.57979	down	(740.51794, 2894.8403)(741.5226, 1349.1515)(742.5241, 501.10333)(743.5177, 253.15)
763.516	42.3901	-1.55911	6.63666e-07	7.16359e-05	2.94671	down	(764.5237, 1141.4193)(765.52594, 659.66797)(766.5281, 317.28888)
689.499	42.4107	-0.819237	0.000475407	0.0244962	1.76447	down	(690.5059, 2128.8914)(691.5081, 980.7293)(692.5072, 337.1131)
803.547	42.7369	-2.44715	1.87342e-06	0.000181838	5.45339	down	(804.5534, 5347.499)(805.5564, 2950.421)
806.564	42.7234	-18.0469	3.68844e-15	1.78717e-12	270814	down	(807.57196, 12355.941)(808.57654, 4065.97)(809.58014, 1288.6039)(810.5764, 462.87622)
755.546	42.9011	-1.55696	7.85016e-07	8.32982e-05	2.94233	down	(756.55383, 19057.803)(757.55676, 8764.207)(758.5605, 3985.93)
715.517	43.6418	-0.357877	0.000538483	0.0272679	1.28154	down	(716.52423, 5101.0176)(717.5271, 2323.2507)(718.5265, 819.464)(719.5322, 307.56625)
1473.08	43.6623	-0.742427	0.000351793	0.0188239	1.67299	down	(1474.0864, 1421.3322)(1475.0868, 1336.226)(1476.091, 723.9106)(1477.0967, 410.11002)
2272.69	43.7708	-1.24068	1.60228e-06	0.000162184	2.3631	down	(2273.6978, 4891.5615)(2274.6946, 8150.3203)(2275.6924, 6315.4985)(2276.6943, 3384.4807)(2277.6948, 1598.6381)(2278.6821, 843.1846)
757.568	43.791	-0.488372	2.72673e-05	0.00199657	1.40286	down	(1516.1394, 408533.2)(1517.1422, 400589.44)(1518.1434, 202149.92)(1519.144, 71251.67)(1520.143, 21775.934)(1521.135, 7434.0537)(1522.1757, 2099.88)(1554.0942, 595.355)(1538.1195, 1172.6466)(1539.1191, 1228.5599)(758.575, 6193290.5)(759.57745, 3060463.5)(760.5823, 875425.6)(761.5837, 184252.81)(762.5819, 39072.426)(763.5719, 12247.495)(796.52844, 3585.1567)(797.5326, 2014.9116)(798.5326, 1347.981)…
1539.13	43.8926	-1.10713	2.63999e-05	0.00195593	2.15416	down	(1540.1353, 103178.1)(1541.1383, 102678.23)(1542.1393, 51351.387)(1543.1399, 18754.92)(1544.1393, 6126.02)(1545.1311, 2330.2034)(1578.0872, 495.7)(1579.1176, 468.49)(1562.114, 620.7375)(1563.1206, 793.655)
781.568	43.9469	-0.748904	1.58812e-05	0.00121993	1.68052	down	(782.57465, 1513856.8)(783.5776, 767923.4)(784.579, 218266.61)(785.57965, 43580.258)(786.5781, 9739.56)(820.5316, 1588.7439)(821.53827, 1021.118)(822.53595, 712.70605)(804.5564, 3126.49)(805.5599, 2091.1787)
1473.08	44.1475	-1.01616	0.000632426	0.031423	2.02253	down	(1474.0847, 1105.8354)(1475.0862, 1078.6227)(1476.0865, 589.95355)(1477.0908, 336.95285)
1455.03	44.3053	-1.41907	9.58773e-05	0.005856	2.67413	down	(1456.0382, 6906.158)(1457.0413, 6361.3765)(1458.0425, 3299.43)(1459.0443, 1262.5167)(1460.0435, 533.2892)(1461.083, 285.38333)
855.577	44.306	-14.6775	1.22959e-13	2.90486e-11	26204.3	down	(856.5841, 1409.4431)(857.5876, 868.528)(858.5768, 375.26553)
598.496	44.3188	-12.7345	0.000980466	0.0454496	6814.85	down	(599.5021, 1796.6212)(600.5052, 859.60114)(601.50195, 395.25)
831.578	44.4679	-16.5077	1.64113e-14	5.86719e-12	93175.1	down	(832.5848, 4519.261)(833.5882, 2448.004)(834.59033, 938.51807)(835.5912, 343.552)
603.487	44.6657	-15.071	1.62676e-16	1.82964e-13	34419.9	down	(604.4924, 1449.008)(605.494, 652.1969)(606.50604, 894.0334)
789.53	44.9381	-15.1932	2.664e-11	3.97094e-09	37464.4	down	(1597.1091, 982.87)(1598.1138, 497.72)(790.5449, 2801.0)(791.53845, 1903.2614)(792.5481, 1440.6925)
600.508	45.3582	-13.6377	8.5379e-12	1.37055e-09	12745.9	down	(601.51544, 867.624)(602.5171, 437.12003)
765.531	45.4836	-0.639996	0.000729149	0.0357342	1.55833	down	(1532.0673, 806.83875)(1533.0708, 781.1325)(1534.0764, 509.35248)(1535.069, 267.59)(766.5384, 25027.982)(767.54114, 12165.318)(768.54504, 3569.2869)(769.5497, 931.58)(770.5708, 212.72)(804.49567, 244.83)
765.564	46.2224	-1.48329	9.76601e-07	0.0001019	2.79585	down	(766.5711, 8057.428)(767.5745, 3948.6252)(768.577, 1211.42)(769.5792, 388.99924)
546.461	46.214	-13.4704	8.73299e-14	2.14403e-11	11349.9	down	(547.4669, 808.54004)(548.46735, 402.76144)
1549.13	46.2816	-14.4674	3.25233e-14	9.69583e-12	22653.2	down	(1550.1305, 770.6657)(1551.1355, 739.04425)(1552.1354, 467.59714)(1553.1433, 256.975)
1579.16	46.3201	-16.1698	2.25325e-14	7.62513e-12	73721.4	down	(1580.1626, 2611.253)(1581.1661, 2705.9973)(1582.1674, 1540.8391)(1583.1711, 662.586)(1584.165, 347.21667)
1603.15	46.3431	-14.6593	9.94562e-14	2.39479e-11	25876.3	down	(1604.1603, 991.16895)(1605.1663, 1029.7178)(1606.1699, 670.8556)(1607.1705, 336.3225)
2422.74	46.3528	-14.2873	1.05189e-11	1.66717e-09	19993.8	down	(2423.7388, 561.604)(2424.7383, 1000.3781)(2425.733, 935.764)(2426.7366, 544.25)(2427.7356, 334.67142)
807.583	46.3703	-2.334	4.91155e-07	5.49085e-05	5.042	down	(1616.1652, 25828.982)(1617.168, 27979.43)(1618.1692, 15556.746)(1619.1726, 6274.842)(1620.1721, 2717.938)(1621.1643, 1093.4178)(1622.1781, 472.17)(808.5897, 1319555.4)(809.59283, 694113.6)(810.59576, 235500.58)(811.5984, 51103.867)(812.5985, 11649.095)(813.5948, 4174.352)(846.5446, 686.7729)(847.5473, 499.24576)(848.5508, 349.298)(825.6105, 290.3)(830.5671, 2569.9568)(831.57495, 1537.9501)(832.5…
851.586	46.3728	-1.77996	2.87674e-06	0.000268803	3.43418	down	(852.5929, 1827.9979)(853.5956, 1092.5532)(854.5986, 534.1075)
1555.1	46.4582	-14.8547	1.0592e-15	6.55804e-13	29628.7	down	(1556.1064, 1033.179)(1557.1093, 1056.5454)(1558.1141, 650.1522)(1559.1224, 367.26715)
1501.11	46.6128	-13.0035	2.42302e-15	1.31907e-12	8212.12	down	(1502.1204, 701.8756)(1503.1217, 691.4822)
1567.16	46.6587	-2.76917	4.59474e-06	0.00040802	6.81714	down	(1568.1724, 2290.5752)(1569.1705, 2192.5342)(1570.1761, 3691.5618)(1571.1749, 2720.49)(1572.1823, 1741.21)(1573.1797, 880.45)(1574.1816, 356.31)
729.529	46.6541	-0.644096	0.000192881	0.0109279	1.56276	down	(730.5399, 1726.9034)(731.54315, 885.17)(732.54663, 404.27362)(747.5686, 436.57)
1483.09	46.614	-12.6022	3.85382e-15	1.78717e-12	6217.99	down	(1484.099, 674.5533)(1485.1118, 696.0184)
699.52	46.6709	-1.61841	2.62924e-08	3.39388e-06	3.07036	down	(700.5283, 2426.8862)(701.53064, 1188.844)(702.53687, 543.7388)
743.583	46.7053	-1.2378	1.3652e-09	1.92063e-07	2.35838	down	(744.59045, 12154.425)(745.59314, 5971.4766)(746.5958, 1641.5161)(747.5905, 487.5)
1503.16	46.7323	-1.78586	1.01976e-05	0.000823766	3.44824	down	(1504.1663, 1570.6226)(1505.172, 1504.3513)(1506.1746, 1091.157)
765.533	46.7782	-1.31119	8.76001e-08	1.05465e-05	2.48147	down	(766.5401, 47322.496)(767.5422, 23874.26)
1525.12	46.7905	-1.36054	1.08521e-06	0.000111376	2.56782	down	(1526.1205, 18818.105)(1527.1193, 16117.741)(1528.1309, 9901.868)(1529.1428, 5410.206)(1530.1486, 3151.8801)
1527.12	47.2042	-14.0655	1.43123e-14	5.53278e-12	17144.6	down	(1528.135, 681.1188)(1529.1382, 679.58)(1530.134, 407.68875)(1531.1246, 250.53333)
701.537	47.2328	-0.77953	0.000864398	0.0409967	1.71657	down	(702.5429, 3055.2158)(703.54517, 1499.5155)(704.5485, 493.24384)(724.52466, 386.985)(725.533, 302.41)
576.512	47.2345	-2.44161	2.66941e-05	0.0019661	5.43247	down	(577.518, 2585.7402)(578.5213, 1145.2241)(579.5187, 480.77002)(580.5124, 216.34)
797.593	47.2571	-0.786383	2.61697e-05	0.00195042	1.72474	down	(798.6007, 7516.9814)(799.60315, 4054.7466)(800.6057, 1295.7921)(801.60223, 391.0167)
767.578	47.2867	-1.41233	2.86455e-05	0.00207324	2.66167	down	(768.584, 4663.917)(769.58716, 2374.5234)(770.58844, 655.9184)(771.5877, 291.43)(790.5687, 240.965)
833.596	47.4379	-2.00364	6.59038e-07	7.16359e-05	4.01009	down	(834.6021, 72563.555)(835.6047, 38233.207)(836.6066, 10839.472)(837.60925, 2620.2917)(838.61066, 805.80237)(856.59, 230.02)
809.596	47.7243	-1.06341	3.04664e-05	0.00217894	2.08987	down	(1620.1923, 440.15)(1621.1968, 395.08667)(1622.1956, 340.435)(810.6035, 167740.1)(811.6057, 82505.87)(812.60754, 22541.613)(813.6093, 5047.2603)(814.6085, 1441.824)(815.596, 425.78)(832.5914, 493.1)(833.5995, 386.64)
769.599	47.7991	-0.471281	0.00103569	0.0475013	1.38634	down	(770.6061, 16684.402)(771.60913, 8385.297)(772.6099, 2327.5483)(773.61115, 540.6687)
725.536	47.8361	-1.07093	5.24216e-07	5.80859e-05	2.10078	down	(726.5433, 3326.81)(727.54596, 1608.0702)(728.5564, 586.30194)(729.56665, 247.88667)
793.598	47.8511	-0.627171	0.0007407	0.0360868	1.54453	down	(794.6057, 20653.896)(795.60876, 10762.548)(796.61096, 3598.062)(797.6077, 1404.04)(816.5835, 581.94)
1511.13	47.8635	-1.18578	0.000125997	0.0074768	2.27487	down	(1512.1335, 852.9692)(1513.1362, 822.8177)(1514.1383, 513.7875)(1515.1462, 302.642)
749.541	47.9001	-0.419866	0.00034458	0.0185969	1.3378	down	(750.5484, 1795.3513)(751.5481, 969.4299)(752.55176, 373.76773)
1553.14	48.0259	-1.02059	0.000826605	0.0396548	2.02874	down	(1554.1477, 1294.7885)(1555.152, 1267.4021)(1556.1644, 791.29553)(1557.1621, 511.285)
767.55	48.0649	-0.97885	4.37241e-05	0.00300807	1.97089	down	(768.5587, 5542.3496)(769.56195, 2712.8687)(770.5798, 598.67)
719.583	48.5349	-0.795998	0.000122638	0.00734716	1.73628	down	(720.5904, 12561.026)(721.5937, 5835.671)(722.5948, 1593.0298)(723.5972, 413.75528)
2356.78	48.591	-1.07241	0.000276337	0.0149784	2.10294	down	(2357.786, 1152.0015)(2358.7888, 1728.534)(2359.7825, 1501.4247)(2360.7864, 890.918)(2361.7883, 492.65533)(2362.7598, 389.34998)
785.598	48.6033	-0.433751	0.000540087	0.0272679	1.35074	down	(1572.1984, 101495.18)(1573.201, 104166.26)(1574.2024, 53545.48)(1575.203, 19726.236)(1576.201, 6580.072)(1577.1957, 2459.973)(1594.1847, 529.23004)(1595.1771, 591.196)(786.60614, 3150831.5)(787.6095, 1608924.0)(788.61237, 488186.1)(789.6131, 101559.48)(790.6117, 21696.904)(791.60187, 7637.49)(824.56177, 2170.8025)(825.5654, 1428.0226)(826.5701, 995.21497)(803.62854, 848.255)(808.58405, 5296.4556…
823.566	48.6103	-16.275	1.44799e-17	2.83356e-14	79298.1	down	(824.57, 2849.2866)(825.5693, 1751.79)(826.5704, 1153.1278)(862.5284, 467.64252)(863.5286, 407.34)(864.5338, 401.25)(846.5436, 499.94)
2380.78	48.6387	-1.14412	3.98808e-05	0.00280533	2.21012	down	(2381.7878, 1370.4934)(2382.788, 2552.2898)(2383.7778, 2180.8088)(2384.7788, 1215.9447)(2385.778, 649.9347)(2386.7898, 395.40894)(2419.715, 531.4)
1595.19	48.6619	-0.967887	0.000139311	0.00815097	1.95597	down	(1596.1984, 90117.266)(1597.201, 94657.73)(1598.2024, 49686.125)(1599.2028, 18601.3)(1600.2008, 6188.2495)(1601.1921, 2362.7007)(1618.1923, 351.89)(1619.2057, 454.81)
809.599	48.7076	-0.745702	1.24349e-05	0.000961095	1.67679	down	(1620.1981, 49225.64)(1621.2006, 53154.11)(1622.2019, 29226.896)(1623.2039, 11915.373)(1624.2026, 4364.439)(1625.1986, 1724.7955)(1642.1869, 259.19333)(1643.2103, 295.14)(810.6065, 1908881.2)(811.61, 1007857.94)(812.61163, 304658.8)(813.61224, 63010.418)(814.611, 13993.524)(815.6038, 3425.94)(848.56055, 1539.5449)(849.5612, 1065.2875)(850.57117, 702.4175)(827.6375, 716.325)(832.5867, 4020.285)(83…
1553.14	48.8967	-0.977828	8.71074e-05	0.00539937	1.9695	down	(1554.1477, 2988.3108)(1555.1511, 2993.3225)(1556.1526, 1630.1167)(1557.151, 767.4)(1558.151, 377.67426)
859.609	48.9311	-3.56254	1.53758e-07	1.79926e-05	11.8149	down	(860.61755, 4043.2395)(861.61957, 2309.068)(862.62305, 855.0107)(863.62225, 330.514)(898.5694, 326.24)
1493.08	48.9755	-14.8773	1.07794e-15	6.55804e-13	30095.3	down	(1494.09, 1066.6411)(1495.092, 990.0233)(1496.0957, 623.9189)(1497.0958, 326.62875)
2254.64	49.0069	-1.3743	4.04777e-05	0.0028314	2.59242	down	(2255.645, 748.25354)(2256.647, 1096.645)(2257.646, 868.93585)(2258.65, 532.6365)(2259.647, 358.01892)(2260.632, 227.19)
2278.64	49.036	-0.884234	0.000568826	0.0286035	1.84578	down	(2279.65, 1694.4006)(2280.6453, 2906.4614)(2281.6409, 2340.7637)(2282.643, 1307.8015)(2283.6335, 747.32996)(2284.6174, 416.406)(2296.6587, 236.68)
1517.09	49.0486	-2.09681	5.25188e-06	0.000453509	4.27764	down	(1518.1074, 1780.8744)(1519.1106, 1591.8727)(1520.1097, 957.7293)(1521.1105, 496.3021)(1522.1, 396.47)
805.513	49.0433	-15.4296	2.87916e-16	2.75263e-13	44134.4	down	(806.52356, 2564.7898)(807.5272, 1381.9088)
767.55	49.0664	-0.788109	0.000403271	0.021039	1.72681	down	(1536.1028, 41195.496)(1537.1052, 41636.723)(1538.1063, 21159.56)(1539.1085, 8008.8525)(1540.1089, 2809.73)(1541.0997, 1200.7341)(1574.0634, 241.48)(768.55756, 465952.72)(769.5598, 220438.39)(770.5618, 56027.484)(771.5642, 11427.95)(772.5748, 3980.3162)(790.54034, 4518.233)(791.5418, 2392.2827)
793.598	49.1524	-16.0623	0.00052171	0.0266626	68427.8	down	(794.60345, 19440.268)(795.6066, 9914.032)(796.5998, 5736.026)(797.5975, 2306.67)
811.611	49.4563	-0.935785	9.32683e-07	9.81354e-05	1.91293	down	(812.61835, 90929.39)(813.6207, 44765.727)(814.6226, 12661.188)(815.62415, 2965.098)(816.62695, 840.7614)(817.6275, 235.42)(829.6402, 231.45)
817.597	49.5765	-16.3173	9.47962e-17	1.18694e-13	81657.9	down	(818.60535, 3238.923)(819.6089, 1847.136)(820.6113, 534.0056)
751.552	49.5813	-2.46212	7.18084e-08	8.81483e-06	5.51024	down	(752.55835, 2261.8904)(753.5615, 1179.5026)(754.5623, 514.35913)(755.5638, 253.20332)
701.536	49.5973	-0.622441	0.000436023	0.0225597	1.53948	down	(702.54297, 4537.5938)(703.54553, 2206.2708)(704.5494, 663.7801)(705.53796, 237.9125)(724.5251, 245.18)
745.599	49.7042	-0.648338	0.000636043	0.0314779	1.56736	down	(746.60583, 17429.764)(747.60846, 8483.158)(748.6088, 2543.186)(749.6046, 713.6627)(750.60364, 321.54)
885.625	49.8466	-1.68996	9.98956e-07	0.000103371	3.22648	down	(886.6316, 2787.424)(887.63434, 1716.4219)(888.6363, 650.1022)(889.6384, 293.92502)
793.586	49.8987	-2.00518	6.95328e-09	9.56725e-07	4.0144	down	(794.598, 2667.775)(795.6015, 1535.562)(796.6114, 481.41913)(797.62256, 249.36333)
819.614	50.1079	-2.1775	3.3394e-07	3.83603e-05	4.52368	down	(820.6209, 3975.922)(821.6243, 2318.0159)(822.62616, 867.93195)(823.6288, 348.90298)
795.614	50.4919	-1.23749	5.59125e-06	0.000479507	2.35788	down	(796.62146, 9344.247)(797.62427, 4923.173)(798.62683, 1466.7874)(799.6246, 439.37473)
777.568	50.4931	-1.90484	1.69359e-09	2.35617e-07	3.74467	down	(778.57465, 1306.0734)(779.578, 755.19604)(780.5778, 417.87872)
310.25	50.489	-14.3948	4.62938e-14	1.31737e-11	21541.3	down	(311.25653, 1217.258)(312.2548, 403.7)(313.25104, 329.175)
793.597	50.8336	-1.55927	5.6944e-07	6.25435e-05	2.94704	down	(794.6054, 4168.821)(795.6087, 2287.336)(796.61804, 695.73)
769.587	50.8249	-1.29856	8.46738e-05	0.00527463	2.45983	down	(770.59564, 6648.572)(771.5987, 3363.9648)(772.6138, 3507.44)
799.61	50.8592	-0.781158	6.38535e-05	0.00410005	1.71851	down	(800.6165, 11303.141)(801.6195, 5663.8726)(802.62195, 1728.3455)(803.6212, 527.3554)
753.567	50.8462	-1.36562	1.06119e-05	0.000851741	2.57688	down	(754.5737, 2103.3303)(755.57745, 1078.6215)(756.5782, 413.41272)
823.609	50.9178	-0.944816	8.46666e-06	0.000697441	1.92494	down	(824.61707, 4675.9326)(825.62036, 2568.691)(826.62195, 886.79333)(827.62396, 383.05664)(841.64453, 353.725)(846.6042, 441.1)
835.614	50.9212	-2.55653	4.15782e-08	5.206e-06	5.88289	down	(1672.227, 2184.1135)(1673.2296, 2468.1033)(1674.2316, 1502.9634)(1675.2314, 733.5366)(1676.237, 332.902)(836.6199, 372660.66)(837.6224, 198463.42)(838.62427, 56843.234)(839.6267, 12611.985)(840.6279, 2969.0225)(853.6537, 242.17)(858.599, 756.8312)(859.6026, 526.8371)
879.618	50.9049	-14.2207	1.0999e-15	6.55804e-13	19091.9	down	(880.62463, 903.13904)(881.62695, 580.883)(882.6205, 310.10666)
633.534	50.8701	-1.62788	0.000849287	0.0404332	3.09058	down	(634.5395, 1850.7987)(635.54193, 872.9467)(636.54333, 358.795)
312.265	51.0517	-14.7009	5.13482e-13	1.03699e-10	26632.4	down	(313.2723, 1728.8966)(314.27, 471.09668)
653.54	51.0992	-0.568956	0.00010136	0.00616083	1.48345	down	(654.5484, 2099.7004)(655.55023, 957.544)(656.5459, 353.79498)(636.5395, 227.87)
592.508	51.1012	-0.649319	0.000152744	0.00889541	1.56843	down	(593.51276, 2080.2139)(594.51447, 1008.73334)(595.51514, 334.01382)(575.5033, 10938.938)(576.50665, 4611.3794)(577.5089, 1169.5446)(578.51117, 335.544)(631.46466, 285.5)(610.5414, 68850.74)(611.5439, 27840.852)(612.54675, 6380.516)(613.5502, 1287.3861)(614.5441, 364.48703)(615.4943, 318.05)
1521.11	51.1658	-13.295	2.9832e-14	9.1104e-12	10050.3	down	(1522.1146, 593.10205)(1523.1211, 596.674)(1524.1138, 387.84003)
727.553	51.2647	-1.19515	3.62678e-07	4.12826e-05	2.28969	down	(728.5603, 6223.166)(729.5633, 3043.4397)(730.57184, 811.495)
793.564	51.2744	-2.10474	1.02179e-07	1.21847e-05	4.3012	down	(1588.1357, 1241.395)(1589.138, 1153.1287)(1590.1399, 836.2271)(1591.1444, 439.60715)(1592.1499, 223.82)(1605.1677, 280.56)(794.57104, 38807.387)(795.57385, 19407.44)(796.59216, 11258.515)
1515.16	51.294	-0.896	0.000179414	0.0102577	1.8609	down	(1516.1705, 1659.5457)(1517.1719, 1627.8323)(1518.1758, 949.00793)(1519.183, 494.26462)(1520.1731, 284.525)
1539.16	51.2572	-13.7661	9.55755e-16	6.55804e-13	13932.3	down	(1540.1678, 627.56)(1541.1686, 632.4575)(1542.1687, 464.85568)
795.607	51.3782	-0.947745	4.1926e-06	0.000374969	1.92886	down	(796.6151, 11309.028)(797.6218, 5856.4688)(798.6237, 2425.763)(818.6004, 744.68)
861.623	51.7117	-1.57221	2.28725e-08	2.98319e-06	2.9736	down	(862.6315, 5792.2837)(863.6336, 3405.0664)(864.6295, 1320.262)(865.63104, 535.41797)
338.281	51.7702	-1.79868	1.82786e-05	0.00139552	3.47902	down	(339.28873, 4810.186)(340.28683, 1255.7094)(341.2865, 431.72903)
911.64	51.9544	-14.4679	2.54285e-15	1.32662e-12	22660.6	down	(912.647, 952.05505)(913.65027, 678.773)(914.648, 270.5733)
810.661	52.1119	-1.02128	5.59417e-05	0.00362925	2.02971	down	(811.6681, 5006.1685)(812.669, 2706.8877)(813.6697, 946.90796)
797.625	52.117	-1.12632	2.946e-06	0.000271227	2.18302	down	(798.6349, 1068.5233)(799.6385, 644.2473)(800.6367, 295.7367)
837.626	52.1489	-0.841187	5.38767e-05	0.00353189	1.79152	down	(838.6335, 63907.832)(839.6358, 33489.305)(840.6383, 9843.718)(841.6404, 2456.5967)(842.63477, 702.664)
336.266	52.1395	-13.7857	0.000983695	0.0454496	14122.4	down	(337.27402, 4782.765)(338.28198, 1289.605)
338.282	52.1657	-2.7007	1.67695e-06	0.000166109	6.50118	down	(339.28824, 4007.9573)(340.28436, 1022.85846)(341.28522, 494.85336)
813.626	52.1947	-0.433935	4.9725e-05	0.00332945	1.35091	down	(814.6331, 32779.83)(815.63556, 16788.455)(816.63745, 4920.5156)(817.6403, 1286.782)(818.63684, 487.52286)(852.589, 234.44)
262.229	52.122	-13.8094	4.79701e-12	7.93713e-10	14356.3	down	(263.23572, 1081.944)(264.23505, 296.024)(265.23444, 506.895)
891.633	52.1784	-13.7289	5.59316e-13	1.11134e-10	13577.7	down	(892.6413, 817.7266)(893.6448, 516.2522)(894.646, 263.198)
863.641	52.4956	-0.933446	4.67366e-05	0.00314778	1.90983	down	(864.64734, 3513.7656)(865.65076, 2063.5112)(866.654, 768.592)(867.65753, 312.84167)
819.614	52.945	-2.65594	1.58888e-08	2.11642e-06	6.30257	down	(820.6214, 4447.8037)(821.624, 2516.85)(822.629, 850.963)(823.63354, 234.69)
771.582	52.905	-13.6082	1.24428e-15	7.08166e-13	12487.7	down	(772.58923, 651.798)(773.5928, 432.892)(774.58215, 319.225)
837.625	53.0485	-0.871031	1.84246e-06	0.00018023	1.82897	down	(838.63184, 2630.3591)(839.636, 1463.6003)(840.6391, 491.588)
849.625	53.0307	-14.0999	1.58413e-17	2.83356e-14	17558.9	down	(850.6317, 797.3433)(851.6331, 480.19672)(852.6401, 276.89835)
777.566	53.3137	-2.58457	3.84698e-08	4.86545e-06	5.99835	down	(778.57434, 1901.3639)(779.5764, 1038.1033)(780.58215, 492.12778)(800.5525, 251.39)
771.614	53.541	-0.757096	2.01962e-05	0.00152335	1.69008	down	(772.6211, 8146.6504)(773.624, 4146.266)(774.6247, 1193.3488)(775.6179, 410.55667)
779.583	53.8337	-1.92274	8.05144e-08	9.78758e-06	3.79142	down	(780.5915, 2068.1848)(781.5948, 1172.0105)(782.5957, 563.52216)
863.639	53.8805	-1.10704	0.000527698	0.026859	2.15403	down	(864.64667, 1777.4166)(865.6507, 1023.2326)(866.651, 458.95288)(867.6395, 219.34)
729.568	53.8713	-0.559688	0.000260521	0.01437	1.47395	down	(730.57556, 2893.5308)(731.57715, 1462.3428)(732.5782, 496.2361)
685.563	54.0719	-2.221	6.61393e-08	8.19931e-06	4.66218	down	(686.5709, 2395.9944)(687.5748, 1280.5853)(688.5738, 454.85428)(689.5843, 227.61)
839.638	54.5983	-1.11376	5.14975e-05	0.00341164	2.16408	down	(840.6439, 2097.0015)(841.6493, 1152.5293)(842.64886, 527.61334)(843.6402, 262.95334)
338.281	54.8551	-1.94225	0.00090795	0.0427385	3.84305	down	(339.2891, 9425.874)(340.28894, 2232.4739)(341.29297, 732.21204)
849.663	54.9184	-0.867572	2.10292e-06	0.000202544	1.82459	down	(850.6679, 864.4579)(851.6683, 559.3272)(852.6611, 373.01913)
687.58	55.4081	-0.700721	0.000206863	0.0116149	1.62532	down	(688.5866, 2390.3386)(689.5904, 1226.8746)(690.59406, 410.77997)(670.5787, 374.95)
799.644	55.4606	-14.8454	4.07143e-19	2.96604e-15	29438.5	down	(800.65027, 1002.74255)(801.654, 580.94495)(802.6437, 305.89398)
865.656	55.5633	-1.02141	7.22066e-07	7.72734e-05	2.0299	down	(866.6634, 4329.1104)(867.6664, 2484.121)(868.67017, 901.1554)(869.6732, 360.8678)
663.583	55.856	-0.546967	3.7095e-06	0.000339027	1.46101	down	(664.59076, 2691.322)(665.5948, 1402.9136)
663.579	56.2066	-0.770737	2.1834e-05	0.00163703	1.70614	down	(664.5867, 4862.624)(665.5908, 2454.047)(666.5934, 721.16205)(667.5895, 293.54)
841.652	56.8245	-13.557	7.2056e-17	1.00246e-13	12052.3	down	(842.66034, 607.49664)(843.6602, 381.91)
851.677	57.9094	-1.00769	9.32355e-06	0.000758053	2.01069	down	(852.683, 1055.8259)(853.6843, 656.3873)(854.6791, 359.63623)
623.617	58.536	-0.635927	0.00089672	0.0423692	1.55394	down	(624.6235, 930.6492)(625.6272, 469.35635)(626.6163, 235.37)
715.611	58.8533	-13.4574	3.96204e-16	3.30724e-13	11248.5	down	(716.6173, 751.15875)(717.61725, 424.73624)
875.716	62.6577	-13.4558	6.24849e-14	1.66463e-11	11236	down	(876.7217, 680.9616)(877.7249, 476.12003)(878.7304, 247.90001)
905.767	63.8457	-14.746	7.57978e-14	1.89813e-11	27477.6	down	(906.7715, 919.7001)(907.7748, 612.9857)(908.7736, 348.4575)
929.768	66	-14.4952	2.44758e-14	8.06478e-12	23093.6	down	(930.77484, 844.7328)(931.77716, 579.39856)(932.77893, 345.06747)
929.768	66.321	-14.1509	7.2094e-14	1.85014e-11	18190	down	(930.7751, 750.0433)(931.77466, 540.68335)(932.7782, 295.72)
903.747	66.6469	-14.1302	2.35118e-12	4.08877e-10	17931.9	down	(904.756, 792.6615)(905.7585, 624.3214)(906.7691, 280.755)(886.7435, 193.52)
737.651	66.9324	-13.8558	8.54934e-15	3.45311e-12	14825.1	down	(738.65967, 650.8486)(739.6634, 359.34003)
870.727	69.348	-15.1537	6.32988e-16	4.95353e-13	36451.9	down	(871.7355, 520.04)(872.7215, 403.45334)(873.7273, 237.955)(888.7623, 1234.956)(889.7666, 857.984)
889.773	72.6914	-15.1175	1.10697e-12	2.06757e-10	35547.7	down	(890.7793, 1140.496)(891.784, 662.3)(892.78815, 782.14)
550.497	82.3686	-13.6443	6.44389e-13	1.24129e-10	12803.7	down	(551.5043, 958.366)(552.5141, 565.548)
574.495	82.7729	-2.33375	0.000372541	0.0198493	5.04114	down	(575.50287, 6295.6187)(576.50665, 2702.6802)(577.5172, 6206.387)(578.5212, 2872.85)(579.5232, 730.3671)
600.511	82.7745	-2.33388	1.10326e-05	0.000879866	5.04161	down	(601.51764, 5998.0244)(602.5219, 2595.6462)(603.53046, 1035.77)
897.784	83.0553	-13.6414	5.68052e-13	1.11134e-10	12778	down	(898.78577, 1249.4199)(899.79114, 860.1586)(915.8257, 408.22)
600.511	83.079	-1.97287	0.000123921	0.00738863	3.92549	down	(601.51825, 4149.8564)(602.52203, 1854.0945)(603.5333, 2624.5178)(604.5377, 706.68164)(605.5433, 435.23)
899.795	83.4736	-15.9265	1.52192e-14	5.60469e-12	62278.9	down	(900.8013, 6010.1934)(901.80585, 3839.4631)(902.81085, 543.455)
602.528	83.5716	-2.21729	5.84957e-06	0.000494882	4.65018	down	(603.53424, 7546.702)(604.5371, 3531.7937)(605.5402, 1108.4846)(606.5394, 469.746)
576.512	83.5751	-2.15838	1.23789e-05	0.000961095	4.46413	down	(577.51886, 13667.063)(578.5232, 5583.127)(579.52625, 1564.4178)(580.5366, 690.9)
602.527	83.7708	-1.58854	0.000349171	0.0187638	3.00744	down	(603.53436, 7250.706)(604.53754, 3285.7266)(605.545, 1033.99)(606.5524, 460.52)
925.806	83.9808	-13.612	1.64735e-13	3.75028e-11	12520.7	down	(926.81476, 1341.245)(927.8171, 984.5213)
1069.96	83.9682	-13.4161	4.29812e-13	8.96946e-11	10930.4	down	(1070.963, 627.84)(1071.9675, 552.7883)
576.512	84.1868	-2.25287	5.58937e-05	0.00362925	4.76632	down	(577.51996, 2528.687)(578.5264, 1215.4991)(579.53217, 2673.4814)(580.53906, 1646.4651)(581.5375, 531.92334)
567.332	10.6027	1.22109	0.000401494	0.0210339	2.33122	up	(568.33887, 3046.077)(569.3421, 1111.5054)(570.34564, 429.02335)
567.333	11.2209	1.35727	0.000267839	0.0147088	2.562	up	(568.33984, 31299.688)(569.34314, 10054.649)(570.3432, 2587.1409)(571.3399, 707.7834)
525.285	11.4089	1.12059	0.00039877	0.020979	2.17435	up	(526.2923, 5460.623)(527.2966, 1771.1173)(528.29663, 554.91785)
467.332	17.9491	0.793646	0.000273111	0.0148679	1.73345	up	(468.33728, 1749.2267)(469.3427, 557.3827)(470.3526, 230.68)
564.396	33.8629	1.27592	0.000168879	0.00974442	2.42153	up	(565.4033, 8979.552)(566.4063, 4053.9495)(567.4099, 1046.7747)(568.40936, 352.04858)
564.394	36.6915	1.44126	7.96313e-05	0.00498531	2.71558	up	(565.4022, 1996.438)(566.40643, 937.4227)(567.4088, 398.26288)
777.531	38.6938	0.90069	0.000614363	0.0307697	1.86696	up	(778.5381, 17182.98)(779.5408, 8819.114)(780.5435, 2368.3894)(781.54376, 617.59863)
803.547	39.2367	2.46715	2.27249e-06	0.000217205	5.52949	up	(804.5541, 3986.052)(805.55676, 2162.3826)(806.5575, 768.7857)(807.56024, 408.245)
803.547	40.0521	1.14337	0.00078143	0.0379236	2.20896	up	(804.5541, 30941.764)(805.55695, 16137.744)(806.5596, 4766.6934)(807.5627, 1231.4828)(808.5664, 439.06)(826.5417, 261.33)
791.546	41.3288	1.61944	4.86063e-06	0.000425594	3.07256	up	(792.55365, 8092.3545)(793.5567, 4182.302)(794.55945, 1328.98)(795.5556, 433.98907)
779.547	41.342	3.14842	3.75324e-08	4.79534e-06	8.86684	up	(780.55475, 89223.95)(781.55725, 42161.566)(782.55963, 10911.679)(783.5605, 2372.1274)(784.5439, 1103.2)(802.53766, 459.3867)(803.5283, 299.53)
803.545	41.7364	1.1297	7.55388e-05	0.00475287	2.18814	up	(804.55365, 4470.3)(805.5563, 2420.5625)(806.5669, 1789.1666)(807.5701, 789.63)
793.562	43.2169	2.02147	4.6726e-05	0.00314778	4.05996	up	(794.5693, 2404.8167)(795.5722, 1298.8307)(796.5543, 889.307)(797.55585, 450.67334)(798.5448, 362.51)(776.5607, 356.66)
805.567	43.8085	1.49249	1.09913e-07	1.29833e-05	2.81374	up	(1612.134, 21379.605)(1613.1359, 22812.365)(1614.1364, 12571.388)(1615.1393, 5071.784)(1616.1385, 2776.1116)(1617.1354, 1332.92)(1634.1251, 549.9)(806.5748, 1313745.5)(807.57745, 707882.06)(808.5793, 210417.0)(809.5804, 44772.504)(810.5805, 10675.219)(844.5291, 1500.3461)
1563.13	43.8077	1.04298	7.26242e-05	0.00459256	2.06049	up	(1564.1365, 145326.14)(1565.139, 150545.95)(1566.1404, 77474.26)(1567.1414, 28255.541)(1568.1404, 9335.858)(1569.1339, 3416.7268)(1586.1205, 947.04663)(1587.12, 957.26337)
2320.69	43.8077	0.604247	0.000694404	0.0342308	1.52019	up	(2321.698, 3008.9126)(2322.693, 5300.9863)(2323.6885, 4318.363)(2324.6887, 2341.156)(2325.6907, 1168.328)(2326.6995, 785.744)
2321.13	43.8221	1.20704	0.000130122	0.00767651	2.30863	up	(2322.1428, 1297.7865)(2323.1409, 2018.3878)(2324.1309, 1561.6882)(2325.1313, 1042.7814)(2326.1284, 729.53204)
1587.13	43.906	0.861745	0.000508747	0.0261066	1.81723	up	(1588.1333, 19283.117)(1589.1351, 19977.043)(1590.1366, 10903.41)(1591.1388, 4403.76)(1592.1385, 1708.6012)(1593.1323, 862.8667)(1594.0844, 321.53)
1650.07	44.2272	1.06501	0.000821528	0.0395629	2.09219	up	(1651.0784, 1536.8353)(1652.0814, 1572.2517)(1653.0858, 954.5622)(1654.0814, 513.319)(1655.0834, 321.50668)
763.517	44.2631	1.54259	4.67605e-05	0.00314778	2.91317	up	(1528.0391, 14468.873)(1529.041, 14418.371)(1530.0437, 7483.515)(1531.0472, 2898.0718)(1532.0458, 1290.4225)(1533.0353, 841.2883)(1550.0225, 488.34)(1551.0211, 476.17)(1552.0175, 321.44)(764.52496, 252399.83)(765.52734, 119248.84)(766.53235, 31238.99)(767.5388, 6954.98)(768.5476, 2229.664)(802.485, 2666.9663)(803.49, 1337.97)(804.5044, 813.9475)(786.50916, 5292.0225)(787.51013, 2699.6738)(788.516…
831.58	44.9381	1.63769	6.55522e-06	0.000543562	3.11167	up	(1664.1635, 889.04395)(1665.169, 926.86)(1666.1703, 576.578)(1667.1655, 315.08334)(832.58765, 169442.08)(833.58984, 89895.58)(834.5916, 24728.654)(835.59344, 5760.0034)(836.5933, 1529.4465)(837.5985, 827.61)(870.537, 241.65)(854.57056, 720.11)(855.57214, 502.70502)(856.5856, 330.905)
789.532	45.3672	1.58321	2.91419e-06	0.000270286	2.99637	up	(1580.0696, 279.45)(1581.0638, 307.84)(790.5394, 9380.206)(791.5424, 4864.5776)(792.5615, 1007.15)(793.57, 276.79498)
861.589	45.3766	1.5276	0.000989623	0.0455554	2.88306	up	(862.59564, 2877.0693)(863.59875, 1649.2878)(864.6004, 641.01733)(865.59955, 380.9275)
819.578	46.2687	1.46316	5.97207e-06	0.000501854	2.75712	up	(820.58563, 12978.002)(821.5888, 7014.679)(822.59216, 2428.971)(823.59467, 1008.9749)(824.59875, 407.93)(842.57263, 257.45)
791.583	46.6423	1.33771	3.67671e-07	4.14739e-05	2.52749	up	(792.58997, 19888.467)(793.5933, 10270.726)(794.5949, 3082.865)(795.5958, 1114.6963)(774.5815, 708.63)
1509.12	47.0643	1.2145	0.000270068	0.0147665	2.3206	up	(1510.1211, 1502.6407)(1511.1237, 1481.0061)(1512.1272, 812.5562)(1513.1199, 420.95)(1514.0945, 288.875)
749.538	47.1698	1.23785	6.99519e-05	0.00444603	2.35847	up	(1500.0818, 370.555)(1501.0778, 445.255)(1502.1012, 465.3)(750.5448, 13781.683)(751.5472, 6613.223)(752.5504, 1928.8599)(753.55536, 647.8616)(767.5788, 534.51)
773.538	47.6698	1.02849	1.66455e-06	0.000166109	2.03988	up	(774.5451, 3376.3582)(775.54694, 1926.27)(776.5547, 682.7786)(777.5611, 313.79)(756.5391, 237.2)
817.598	47.6848	1.60342	4.92877e-06	0.000428564	3.03863	up	(818.606, 7855.862)(819.6092, 4329.1455)(820.6105, 1453.9392)(821.6115, 663.89624)
775.562	48.0933	1.73248	1.03081e-08	1.38783e-06	3.32299	up	(1552.1296, 282.99)(776.56616, 7284.1636)(777.5661, 3722.85)(778.56757, 1328.278)(779.5643, 791.685)(793.5995, 957.98)
751.552	48.4993	0.922273	5.30877e-05	0.00349848	1.8951	up	(752.5594, 2168.326)(753.56165, 1172.5367)(754.5665, 437.07767)
833.598	48.5503	1.70761	2.56098e-06	0.000242924	3.26619	up	(1668.1965, 3043.7969)(1669.1984, 3489.8755)(1670.1989, 2103.7678)(1671.202, 1041.6925)(1672.1997, 1715.63)(1673.1993, 712.2)(834.6058, 719985.75)(835.60803, 402029.0)(836.611, 127874.086)(837.6136, 30074.148)(838.6149, 7033.4204)(839.6096, 3543.2651)(856.58765, 2144.225)(857.5857, 1372.04)(858.5872, 809.135)
1643.19	48.6415	0.965931	0.000224714	0.0125609	1.95332	up	(1644.1954, 9665.518)(1645.1979, 10595.751)(1646.2004, 6275.501)(1647.2045, 2990.5457)(1648.2057, 1283.6461)(1649.1978, 592.5038)(1626.1826, 769.80005)(1627.2046, 515.33)(1628.1755, 430.54)
1601.14	48.8356	0.899409	0.000730609	0.0357342	1.8653	up	(1602.15, 3091.2493)(1603.1514, 3315.548)(1604.1543, 1980.0569)(1605.1561, 895.34)(1606.1472, 475.76624)
2326.64	49.0109	1.51784	4.25163e-05	0.00294114	2.86362	up	(2327.6484, 882.01215)(2328.6433, 1371.2721)(2329.6404, 1196.1478)(2330.6428, 709.48)(2331.6382, 429.10275)(2332.6313, 344.0075)
819.603	49.0351	1.2153	4.42926e-05	0.00303054	2.32189	up	(820.6113, 1989.3922)(821.61743, 1256.5753)(822.6138, 646.214)
859.61	49.4189	1.27188	1.60616e-06	0.000162184	2.41476	up	(860.6173, 8823.161)(861.6204, 5023.723)(862.6222, 1492.3473)(863.62396, 480.33582)(864.6377, 232.72)
889.621	49.9437	1.90381	0.000198762	0.0112103	3.74201	up	(890.6275, 1612.9353)(891.62805, 990.584)(892.632, 496.18695)(893.6276, 307.51666)
653.54	50.1605	0.431838	0.000167536	0.00971163	1.34895	up	(654.54785, 3565.1921)(655.551, 1496.2992)(656.5492, 526.3714)
737.562	50.1555	0.375823	0.00061732	0.0307947	1.29758	up	(738.5675, 823.475)(739.5706, 384.25568)
793.569	50.1764	0.937593	2.88216e-05	0.00207399	1.91533	up	(794.57465, 3070.5757)(795.57825, 1782.8606)(796.5879, 553.00995)(797.6039, 299.12)
861.627	50.2241	0.834997	0.000939304	0.0438844	1.78385	up	(862.63226, 1585.602)(863.635, 985.44)(864.63635, 483.62268)
817.599	50.6737	0.759556	0.000172742	0.00992156	1.69297	up	(818.606, 13567.683)(819.60944, 7517.751)(820.6131, 2267.5957)(821.61487, 664.58844)(822.6115, 249.79199)
657.534	50.6969	1.43018	1.18778e-05	0.00093536	2.69481	up	(658.5398, 2799.5698)(659.54004, 1400.8787)(660.5486, 602.6785)(661.5463, 321.29)
847.61	50.8007	0.663586	0.000969493	0.0451265	1.58401	up	(848.61646, 1387.1393)(849.61694, 897.89935)(850.62555, 475.8123)
775.552	51.0951	0.869266	0.000930599	0.0436405	1.82673	up	(1552.111, 378.8867)(1553.11, 379.74)(1554.0953, 279.965)(776.5593, 9453.34)(777.56177, 4800.565)(778.5658, 1642.3455)(779.56995, 464.07556)(798.5435, 407.71)(799.5506, 317.43)
819.615	51.2187	1.83576	5.64958e-06	0.000481213	3.56959	up	(820.6222, 22044.27)(821.6249, 11853.809)(822.631, 9280.289)(823.6359, 3237.83)
1565.18	51.5009	1.70126	2.84502e-05	0.00207107	3.25186	up	(1566.1843, 1435.447)(1567.1866, 1488.3439)(1568.1892, 909.2069)(1569.1929, 493.65097)(1570.1805, 315.14)
1523.13	51.6662	1.7995	1.84294e-05	0.00139851	3.481	up	(1524.1362, 1656.0807)(1525.1398, 1606.3392)(1526.1443, 1336.108)(1527.1492, 950.312)(1528.1492, 503.47998)(1529.1533, 246.61)
683.549	51.7665	1.88675	1.92303e-08	2.53455e-06	3.69801	up	(684.5563, 10985.577)(685.55914, 5526.45)(686.55994, 1637.6505)(687.5598, 553.3209)(688.5672, 243.69)
623.549	52.4015	0.580378	0.000130588	0.00767651	1.49524	up	(624.55524, 1977.318)(625.5587, 815.06067)(626.55914, 349.95248)
623.549	52.7807	0.429745	3.97771e-05	0.00280533	1.347	up	(624.5554, 3123.7085)(625.55853, 1369.7667)(626.5625, 497.72855)
779.578	52.8027	1.42096	1.80674e-07	2.09465e-05	2.67764	up	(780.58936, 952.21576)(781.5913, 560.6558)(782.59845, 440.87338)
795.586	54.517	0.287702	0.000106946	0.00643783	1.22069	up	(796.5928, 1480.3092)(797.5935, 715.918)(798.606, 501.60736)
637.569	54.5227	0.628306	2.80034e-06	0.000263632	1.54575	up	(638.5752, 599379.1)(639.57745, 265345.97)(640.5789, 58186.355)(641.5802, 10355.3545)(642.5798, 2298.0818)
739.594	54.5236	0.429778	0.000106154	0.00642104	1.34703	up	(740.60046, 2610.1968)(741.60065, 1424.2694)(742.60187, 631.6434)(743.603, 290.9075)
665.594	54.5176	0.355984	0.000188854	0.0107484	1.27986	up	(666.6016, 1022.04004)(667.6025, 562.35846)(668.60077, 283.642)
709.597	54.5282	0.305767	8.8356e-05	0.00544978	1.23608	up	(710.60315, 2003.8593)(711.60535, 969.82007)(712.59625, 691.5534)
713.61	71.7302	2.07225	0.0003798	0.0201503	4.20541	up	(714.6162, 1910.6885)(715.6197, 1076.9958)(716.6175, 519.1157)(717.612, 293.43)
945.779	81.5321	2.14835	0.000241764	0.0134539	4.43321	up	(946.7843, 2487.823)(947.78827, 1782.443)(948.78613, 878.67145)(949.77734, 418.18668)
921.787	82.5347	2.1841	0.000395643	0.0209023	4.54444	up	(922.788, 57664.535)(923.7909, 37214.027)(924.7951, 15553.911)(925.79706, 6453.922)(926.79944, 1569.2961)
947.795	82.8509	2.38237	6.51118e-05	0.00415951	5.21392	up	(948.7966, 4961.7153)(949.8018, 3517.7017)(950.80444, 1661.6655)(951.8102, 549.75287)
791.568	45.3633	14.1317	0.000843708	0.0403209	17950.3	up	(792.5701, 3180.882)(793.5798, 1360.8077)(794.5849, 733.182)(795.5803, 272.64)
1354.1	54.544	13.5558	3.8288e-15	1.78717e-12	12042.2	up	(1355.1138, 667.075)(1356.111, 521.765)(1357.1088, 291.96167)
541.318	9.2864	13.8022	4.0505e-14	1.17945e-11	14284.7	up	(542.32355, 1686.138)(543.3234, 633.416)(544.3287, 279.3633)
319.252	12.5148	12.9626	1.60471e-11	2.44043e-09	7982.18	up	(320.25958, 1080.2279)(321.26016, 367.248)
382.323	28.1559	17.1185	6.70392e-18	1.6788e-14	142291	up	(383.33075, 5355.3657)(384.33292, 1795.68)(385.33276, 580.3934)(400.35666, 3510.3716)(401.3565, 570.86)
548.402	34.4546	13.8652	1.25379e-11	1.93811e-09	14922.9	up	(549.4089, 845.94006)(550.4084, 459.138)
751.513	35.9772	14.1956	4.41333e-13	9.05889e-11	18762.5	up	(752.5195, 1095.934)(753.52075, 568.992)(754.51587, 257.64)
777.529	36.6496	14.5026	5.31534e-14	1.44681e-11	23212.2	up	(778.53796, 1234.148)(779.5393, 692.7521)
777.529	37.39	13.2985	0.00080608	0.0389688	10075.2	up	(778.5366, 1898.97)(779.53894, 1061.2571)(780.54456, 488.216)
774.565	38.7268	13.5019	2.5772e-13	5.46934e-11	11600.3	up	(775.57275, 692.62195)(776.5745, 438.33804)
753.531	39.2766	13.4214	9.51029e-09	1.29433e-06	10970.6	up	(754.5345, 1175.962)(755.5376, 568.796)(756.5459, 439.34)
460.33	41.0178	17.2141	3.66204e-17	5.73155e-14	152043	up	(461.337, 8433.65)(462.34073, 2994.244)(463.34277, 744.1061)
805.563	42.5212	19.6521	5.5868e-15	2.4983e-12	823889	up	(806.5698, 33818.805)(807.5727, 17138.035)(808.5753, 5114.786)(809.577, 1337.46)(810.58, 412.43747)
910.556	44.1988	14.4839	4.79437e-10	6.82162e-08	22913.7	up	(911.56116, 583.914)(912.5627, 355.74402)(913.55005, 270.62668)(928.5907, 1340.01)(929.5918, 749.4167)(930.5836, 591.64)
2290.54	44.2924	15.763	5.97202e-12	9.71112e-10	55606	up	(2291.55, 1346.646)(2292.5515, 2162.4263)(2293.5525, 1705.528)(2294.5508, 1011.77997)(2295.545, 505.20605)(2296.5813, 319.02)
875.587	44.9632	13.7634	1.4582e-14	5.53278e-12	13906.2	up	(876.59534, 665.31006)(877.59863, 396.47998)(878.58746, 263.41748)
1531.06	45.4406	14.961	2.33689e-12	4.08877e-10	31894.4	up	(1532.0659, 1118.082)(1533.0691, 1060.258)(1534.0743, 591.93)(1535.0746, 311.8525)
631.519	48.4584	12.7613	2.58463e-14	8.29798e-12	6942.55	up	(632.5262, 576.848)(633.52264, 306.742)
2452.78	48.5936	14.876	3.43497e-12	5.89168e-10	30070	up	(2453.7876, 557.526)(2454.7886, 1036.648)(2455.7805, 905.96204)(2456.7778, 575.32)(2457.7832, 334.255)
1619.19	48.6398	21.2684	7.13922e-15	3.0653e-12	2.52599e+06	up	(1620.1971, 57891.004)(1621.1998, 62518.746)(1622.2013, 34593.09)(1623.2015, 13303.095)(1624.2013, 4778.75)(1625.1963, 1906.1334)(1626.1625, 940.05)
2429.22	48.6508	13.8341	1.12287e-12	2.06757e-10	14604.3	up	(2430.2407, 445.36798)(2431.2266, 743.652)(2432.22, 553.14606)(2433.2424, 374.10336)
2350.64	49.005	14.9278	9.16001e-13	1.73776e-10	31168.8	up	(2351.636, 744.758)(2352.6453, 1237.566)(2353.6392, 1050.756)(2354.643, 669.0101)(2355.6309, 393.4475)(2356.6382, 241.04)
2327.07	49.0298	14.5258	1.77565e-13	3.97016e-11	23588.7	up	(2328.0872, 698.80194)(2329.082, 1078.9979)(2330.0715, 856.492)(2331.0562, 511.60205)(2332.0947, 307.57)
805.551	49.0788	15.5157	3.07778e-16	2.75263e-13	46847	up	(806.55237, 2223.2979)(807.5582, 1240.102)(808.5683, 584.984)
845.626	51.9916	13.6492	2.72774e-14	8.53852e-12	12847.3	up	(846.633, 624.618)(847.637, 397.86398)
743.582	61.2748	15.1114	2.99413e-18	9.37238e-15	35398.5	up	(744.5918, 1970.042)(745.59546, 1098.466)(746.6017, 489.496)
969.781	81.3988	14.3117	1.57238e-10	2.26297e-08	20335	up	(970.7842, 993.21405)(971.78723, 759.62006)(972.7949, 403.2)(973.7883, 243.41)
907.76	81.4602	14.2553	9.20242e-11	1.33981e-08	19556.1	up	(908.7658, 972.18396)(909.76825, 706.632)(910.7716, 349.62)
971.796	82.9046	14.2571	9.06354e-11	1.33511e-08	19579.5	up	(972.8008, 1073.334)(973.7992, 812.166)(974.8118, 888.90594)(975.81036, 597.04333)(976.8271, 465.39)

## Sheet: differential lip neg ion
Mass	Retention Time	Log FC	p	p (Corr)	FC (abs)	Regulation (down is downregulated in non incubated, up is upregulated in non incubated)	CompositeSpectrum
165.078	0.6043	-14.4136	7.83119e-13	2.85632e-11	21823.1	down	(164.06985, 8505.786)(165.07271, 827.51794)
220.035	0.628375	-12.1665	0.00404907	0.0342196	4597.21	down	(219.0261, 5497.813)(220.02917, 373.67252)(221.02477, 282.15833)
304.24	14.4209	-1.59917	0.000288556	0.00392097	3.02968	down	(303.23013, 6945.271)(304.23328, 1558.9812)(305.23804, 332.82376)
280.24	14.5111	-1.02002	0.00283488	0.0322061	2.02794	down	(279.23032, 5588.019)(280.23312, 1140.7972)(281.2395, 264.405)
330.255	16.1545	-14.3104	8.76331e-13	3.03649e-11	20317.6	down	(329.248, 3072.526)(330.25122, 800.81995)
588.371	34.0423	-11.6555	0.00400789	0.0342196	3225.82	down	(587.3667, 996.79)(588.36755, 386.14664)
476.369	34.11	-14.1109	4.82733e-14	2.38953e-12	17692.8	down	(511.3386, 497.13)(475.36234, 938.86285)(476.36472, 345.46573)
942.721	34.124	-13.7326	2.846e-12	9.39179e-11	13612.3	down	(941.7109, 1244.6412)(942.7148, 724.0337)(943.7209, 307.81403)
765.505	38.6507	-10.4003	0.00396686	0.0342196	1351.46	down	(764.49994, 564.3233)(765.50214, 298.00333)(766.4991, 267.44336)
825.556	40.1483	-10.5005	0.0039586	0.0342196	1448.7	down	(824.5455, 611.0856)(825.5495, 357.25888)
777.556	42.014	-0.494586	0.00346073	0.0342196	1.40892	down	(776.5409, 4321.4478)(777.54395, 2015.2399)(778.54663, 623.0094)
1551.1	43.7958	-0.702629	7.11023e-05	0.00102654	1.62747	down	(1550.0902, 1184.998)(1551.094, 1159.5865)(1552.0927, 987.142)(1553.0914, 605.3034)(1554.0908, 295.01498)
820.538	43.913	-13.6294	1.35566e-16	1.87895e-14	12672	down	(819.5324, 891.89)(820.53467, 283.93)
817.536	43.9618	-0.652839	0.000241089	0.00340968	1.57226	down	(852.5029, 352.0)(816.52765, 3408.6128)(817.53107, 1755.7812)(818.52734, 1611.9583)(819.5297, 602.98663)(820.5366, 254.45)
827.566	43.9789	-0.849641	0.000917886	0.0113588	1.80205	down	(826.5563, 4881.876)(827.55963, 2555.8508)(828.5625, 792.3558)(829.5665, 256.062)
715.514	44.2623	-0.704792	6.87274e-06	0.0001134	1.62991	down	(714.50476, 4634.5464)(715.508, 2075.082)(716.51044, 577.35266)
739.513	44.3767	-0.709936	3.40961e-06	5.90715e-05	1.63573	down	(738.5043, 5092.912)(739.50793, 2428.8687)(740.51044, 666.2426)
829.58	45.7817	-0.611523	0.00299419	0.0334673	1.52787	down	(828.5714, 1821.8533)(829.57477, 948.47)(830.5755, 372.76)
819.561	46.1599	-11.2956	0.00396289	0.0342196	2513.79	down	(818.5498, 828.0157)(819.5543, 431.54855)(820.5505, 422.26163)
843.555	46.3847	-1.73037	7.29821e-07	1.48755e-05	3.31813	down	(842.543, 3495.5403)(843.54675, 1840.3147)(844.5437, 1660.8452)(845.54626, 683.96204)(846.554, 333.2333)
853.581	46.3863	-1.62591	2.44344e-07	6.0593e-06	3.08637	down	(852.57214, 5626.607)(853.5755, 3005.925)(854.5782, 1023.844)(855.58856, 380.30444)
901.512	46.3646	-13.9405	4.18909e-15	2.90304e-13	15722.1	down	(900.50653, 592.0155)(901.5081, 322.59998)(902.50854, 512.70776)(903.5096, 273.35)
846.555	46.3552	-11.2044	0.00395742	0.0342196	2359.75	down	(845.55035, 1054.1832)(846.5552, 331.71832)
853.532	46.6535	-10.37	0.00437407	0.0360861	1323.35	down	(852.51526, 640.1141)(853.5213, 361.12103)(854.514, 530.48694)(855.51544, 260.34)
765.533	46.8011	-1.85122	3.4554e-07	7.72449e-06	3.60805	down	(764.5205, 4225.569)(765.5234, 2159.0427)(766.52594, 671.43225)(767.5346, 246.65999)
967.011	46.8281	-2.45589	7.94747e-08	2.20304e-06	5.4865	down	(965.9999, 6703.284)(967.0028, 1478.4286)(968.0106, 521.4987)
879.598	47.4506	-11.053	0.0039618	0.0342196	2124.64	down	(878.5924, 807.58875)(879.59564, 481.4425)
855.606	47.7228	-1.11489	9.8222e-06	0.000158297	2.16578	down	(854.5881, 1220.0266)(855.5908, 664.7834)(856.59595, 270.60556)
1607.16	48.5548	-11.0099	0.0039591	0.0342196	2062.07	down	(1606.1503, 515.556)(1607.1516, 525.56)(1608.1564, 408.578)(1609.16, 276.915)
767.546	49.0926	-0.437846	0.000547455	0.00715823	1.35458	down	(1534.081, 370.52603)(1535.0834, 365.114)(1536.0822, 246.53)(766.536, 9978.698)(767.5393, 4722.5654)(768.54205, 1395.3507)(769.543, 350.935)
857.613	49.4646	-0.959376	4.02141e-05	0.000605835	1.94447	down	(856.60345, 794.4207)(857.60614, 450.72357)
847.583	49.4152	-10.7977	0.00395839	0.0342196	1780.01	down	(846.57697, 598.89166)(847.57935, 343.63)(848.57367, 320.7825)
751.547	49.5207	-10.1486	0.00395426	0.0342196	1135.08	down	(750.542, 582.62)(751.5442, 305.34)
847.586	50.3463	-13.3921	2.74495e-15	2.11361e-13	10750.4	down	(846.5794, 619.8484)(847.5833, 337.59833)(848.5793, 307.37)
857.623	50.7336	-13.6423	5.40189e-18	1.24784e-15	12785.8	down	(856.6071, 725.1423)(857.61206, 416.6022)
881.612	50.9319	-2.34335	1.07937e-06	2.02164e-05	5.07479	down	(880.60394, 1967.6627)(881.607, 1124.4347)(882.6137, 542.3556)
638.511	51.062	-12.7993	8.72796e-15	5.0404e-13	7128.3	down	(637.5044, 630.1685)(638.506, 301.44)
628.488	51.0935	-0.737028	0.0019653	0.0226992	1.66674	down	(627.47174, 898.83923)(628.4747, 413.13693)(629.47003, 408.79166)
793.544	51.2211	-2.13667	2.0004e-07	5.33185e-06	4.39747	down	(792.5502, 1281.4064)(793.5518, 713.96783)(794.5544, 318.00668)
820.538	51.7847	-0.35521	0.00374403	0.0342196	1.27917	down	(819.53033, 1591.3395)(820.53204, 745.8322)(821.5313, 320.38583)
883.628	52.0608	-10.3167	0.00400141	0.0342196	1275.33	down	(882.6205, 514.1875)(883.6244, 328.6125)
820.539	52.1707	-0.792329	2.87283e-05	0.000442416	1.73187	down	(819.531, 904.1769)(820.5326, 446.40692)(821.5284, 222.18333)
776.52	52.1446	-13.5973	1.40275e-15	1.21513e-13	12393.9	down	(775.51495, 791.10004)(776.5212, 396.4543)
778.539	54.512	-0.943813	3.57312e-07	7.73804e-06	1.92361	down	(777.52795, 1471.7183)(778.5365, 790.2331)(779.5427, 313.3583)
778.538	54.8401	-13.9677	4.10374e-17	7.10973e-15	16021.3	down	(777.53217, 921.4686)(778.536, 467.4843)
666.539	55.3695	-10.1282	0.00433492	0.0360861	1119.13	down	(665.53143, 590.9683)(666.5334, 289.64835)
403.052	90.5695	-10.2061	0.00398402	0.0342196	1181.27	down	(402.04565, 612.06335)(403.0442, 232.52498)
113.993	46.8738	-13.7125	0.00397051	0.0342196	13423.9	down	(112.98561, 11748.836)(113.98845, 428.992)
848.569	48.6937	-11.1337	0.00395046	0.0342196	2246.81	down	(847.56396, 942.1533)(848.5633, 284.46)
328.24	14.3061	1.53348	0.000271556	0.00376376	2.89482	up	(327.22998, 4184.1035)(328.23297, 1029.5433)(329.23077, 297.8575)
851.564	43.8215	1.61508	2.4482e-07	6.0593e-06	3.06328	up	(850.55493, 4677.876)(851.55817, 2436.8616)(852.55316, 878.125)(853.54724, 378.526)
763.51	44.2747	1.28139	4.22718e-07	8.87708e-06	2.43073	up	(1526.0057, 334.57)(1527.0187, 377.06)(762.50476, 7728.173)(763.50806, 3673.991)(764.51135, 1070.812)(765.5072, 364.22427)
789.515	45.3651	1.99796	2.81244e-07	6.72076e-06	3.99435	up	(788.5166, 1131.1118)(789.5196, 585.7319)(790.5151, 302.07)
879.584	48.5192	1.85408	1.67289e-08	4.83046e-07	3.6152	up	(878.58075, 2043.4547)(879.5841, 1222.6233)(880.57, 680.2117)(881.5669, 255.865)
791.536	48.9497	1.78025	2.3649e-09	7.12556e-08	3.43485	up	(790.5357, 3460.829)(791.539, 1762.332)(792.5407, 610.3077)(793.538, 258.89)
775.549	51.0825	1.64521	9.95057e-07	1.91548e-05	3.12794	up	(774.54, 1214.5315)(775.54297, 652.8962)(776.5393, 352.668)
777.554	51.6532	11.7674	0.00162989	0.0191443	3486.12	up	(776.5446, 1198.0917)(777.54913, 682.70996)(778.5557, 312.938)
806.519	51.7787	0.61356	0.000465418	0.00620259	1.53003	up	(805.523, 916.1269)(806.5264, 427.84076)
742.512	51.7807	0.873845	0.000987847	0.0120101	1.83254	up	(741.5007, 711.86005)(742.5025, 402.81497)(743.4989, 342.53296)
698.505	51.792	0.526339	0.000832553	0.0104902	1.44027	up	(697.49554, 1942.1919)(698.49835, 946.43787)(699.49493, 846.74396)(700.4943, 334.08)
630.5	53.5199	0.257485	0.00355113	0.0342196	1.19539	up	(629.48846, 1286.7721)(630.4916, 554.4157)(631.48737, 550.5093)
744.514	54.5115	1.20941	3.01212e-07	6.95799e-06	2.31243	up	(743.5187, 939.24084)(744.52094, 517.3269)(745.518, 418.89618)(746.5051, 266.16)
700.508	54.5203	0.959861	1.57408e-06	2.87063e-05	1.94512	up	(699.5125, 2595.7468)(700.515, 1256.9874)(701.5123, 1079.8387)(702.5124, 474.52994)
656.503	54.5194	0.535009	5.20349e-06	8.79517e-05	1.44895	up	(655.5051, 5387.6885)(656.50854, 2381.646)(657.5048, 2276.8867)(658.50635, 783.224)(659.4985, 267.46)
808.536	54.5124	1.04693	8.09808e-07	1.60342e-05	2.06613	up	(807.54004, 1094.1531)(808.5432, 534.00006)(809.5412, 272.08002)
666.548	54.52	0.31045	1.0428e-05	0.000164241	1.24009	up	(665.5338, 2896.218)(666.5373, 1346.2445)(667.5389, 420.49072)
710.537	54.5203	0.678138	1.88365e-06	3.34711e-05	1.60007	up	(709.5417, 2170.1157)(710.5457, 940.8986)(711.54584, 342.92636)
700.507	54.865	0.72236	4.9962e-05	0.000736674	1.64988	up	(699.51166, 1259.6116)(700.5144, 663.18774)(701.5102, 558.24695)(702.5178, 242.76)
658.53	57.6039	0.544657	0.00154617	0.0184741	1.45867	up	(657.5193, 928.60614)(658.5227, 445.7892)(659.5188, 426.44925)
683.586	57.6355	0.395886	0.000820782	0.0104902	1.31575	up	(682.5876, 1423.7748)(683.5903, 718.17)(684.58734, 675.61615)(685.584, 306.32498)
693.625	57.6415	0.265955	0.00391813	0.0342196	1.20243	up	(692.6165, 1553.9844)(693.6202, 764.45215)(694.6208, 272.62442)
165.068	0.6054	14.1448	7.62663e-16	7.55037e-14	18113.7	up	(164.06152, 5309.5244)(165.06435, 572.2399)
942.694	34.1796	13.3945	5.1281e-12	1.61535e-10	10767.9	up	(941.6868, 1079.2019)(942.68933, 612.984)(943.6887, 291.28003)
815.508	41.3564	14.3693	6.26956e-13	2.41378e-11	21163.9	up	(814.501, 963.77)(815.50507, 556.742)(816.50116, 462.58398)(817.5004, 218.0)
825.534	41.3564	15.046	1.68685e-13	7.30616e-12	33830.5	up	(824.5299, 1756.4)(825.53357, 911.6221)(826.5303, 379.52502)
1599.07	43.8342	15.1109	5.94333e-16	6.86454e-14	35386.7	up	(1598.0762, 756.39496)(1599.0767, 758.6699)(1600.0787, 700.4883)(1601.083, 411.5775)(1602.0878, 248.45)
821.468	44.2948	13.5364	4.7405e-15	2.98651e-13	11881	up	(820.4541, 649.57)(821.4557, 368.322)(822.4539, 317.5)
867.539	44.9544	14.6481	5.78378e-14	2.6721e-12	25675.1	up	(866.5335, 923.068)(867.53625, 523.18604)(868.534, 476.764)(869.53174, 234.79501)
773.52	47.6788	14.0154	3.86456e-18	1.24784e-15	16560.3	up	(772.5163, 999.634)(773.5209, 538.36804)(774.5188, 211.63)
775.539	48.1706	14.0077	5.10187e-18	1.24784e-15	16471.7	up	(774.5318, 1019.4199)(775.5345, 537.632)
881.6	49.9105	10.6162	0.0039536	0.0342196	1569.59	up	(880.5954, 656.3225)(881.59717, 375.86002)
836.558	54.5404	12.9565	1.0367e-14	5.52643e-13	7948.57	up	(835.55975, 629.85)(836.5609, 365.64005)
744.513	54.8866	12.9113	3.23934e-13	1.32051e-11	7703.5	up	(743.5106, 591.034)(744.5148, 334.848)(745.50885, 305.075)
879.567	54.537	10.7158	0.00395068	0.0342196	1681.76	up	(878.56506, 580.905)(879.5643, 517.145)(880.5635, 268.88248)
